# Supplementary material for: From germline genome to highly fragmented somatic genome: genome-wide DNA rearrangement during the sexual process in ciliated protists
Source: Mar Life Sci Technol. 2024 Feb 12;6(1):31–49. doi: 10.1007/s42995-023-00213-x (PMC10901763; doi:10.1007/s42995-023-00213-x)
Supplement: Supplementary file 2 — Supplementary file2 (XLSX 3882 KB) [file 42995_2023_213_MOESM2_ESM.xlsx]

## Sheet: 05.TEs.all-species
Table S3. TEs annotated in MIC assemblies in present study.
species	contig	start	stop	TE_type	ORF	completeness	TEid
E. vannus	NODE_100002_length_320_cov_4.185185	1	150	TEC1	ORF3	partial	NODE_100002_length_320_cov_4.185185.TEC1.1
E. vannus	NODE_100002_length_320_cov_4.185185	4	114	TEC2	ORF3	partial	NODE_100002_length_320_cov_4.185185.TEC2.1
E. vannus	NODE_100010_length_320_cov_3.843621	3	205	TEC1	ORF1	partial	NODE_100010_length_320_cov_3.843621.TEC1.2
E. vannus	NODE_100010_length_320_cov_3.843621	3	196	TEC2	ORF1	partial	NODE_100010_length_320_cov_3.843621.TEC2.2
E. vannus	NODE_100023_length_320_cov_3.465021	13	318	TEC1	ORF1	partial	NODE_100023_length_320_cov_3.465021.TEC1.3
E. vannus	NODE_100023_length_320_cov_3.465021	181	318	TEC2	ORF1	partial	NODE_100023_length_320_cov_3.465021.TEC2.3
E. vannus	NODE_100041_length_320_cov_2.909465	3	245	TEC1	ORF2	partial	NODE_100041_length_320_cov_2.909465.TEC1.4
E. vannus	NODE_100041_length_320_cov_2.909465	3	245	TEC2	ORF2	partial	NODE_100041_length_320_cov_2.909465.TEC2.4
E. vannus	NODE_100045_length_320_cov_2.818930	7	285	TEC1	ORF1	partial	NODE_100045_length_320_cov_2.818930.TEC1.5
E. vannus	NODE_100045_length_320_cov_2.818930	1	294	TEC2	ORF1	partial	NODE_100045_length_320_cov_2.818930.TEC2.5
E. vannus	NODE_100056_length_320_cov_2.654321	2	192	TEC1	ORF3	partial	NODE_100056_length_320_cov_2.654321.TEC1.6
E. vannus	NODE_100056_length_320_cov_2.654321	23	156	TEC2	ORF3	partial	NODE_100056_length_320_cov_2.654321.TEC2.6
E. vannus	NODE_100059_length_320_cov_2.604938	1	201	TEC1	ORF3	partial	NODE_100059_length_320_cov_2.604938.TEC1.7
E. vannus	NODE_100059_length_320_cov_2.604938	31	165	TEC2	ORF3	partial	NODE_100059_length_320_cov_2.604938.TEC2.7
E. vannus	NODE_10005_length_2500_cov_3.404045	146	628	TEC1	ORF1	partial	NODE_10005_length_2500_cov_3.404045.TEC1.8
E. vannus	NODE_10005_length_2500_cov_3.404045	974	1482	TBE	ORF2	partial	NODE_10005_length_2500_cov_3.404045.TBE.1
E. vannus	NODE_100062_length_320_cov_2.522634	45	320	TEC1	ORF1	partial	NODE_100062_length_320_cov_2.522634.TEC1.9
E. vannus	NODE_100066_length_320_cov_2.407407	1	318	TEC1	ORF2	partial	NODE_100066_length_320_cov_2.407407.TEC1.10
E. vannus	NODE_100071_length_320_cov_2.341564	2	148	TEC1	ORF2	partial	NODE_100071_length_320_cov_2.341564.TEC1.11
E. vannus	NODE_100071_length_320_cov_2.341564	2	148	TEC2	ORF2	partial	NODE_100071_length_320_cov_2.341564.TEC2.8
E. vannus	NODE_100073_length_320_cov_2.279835	145	318	TEC1	ORF3	partial	NODE_100073_length_320_cov_2.279835.TEC1.12
E. vannus	NODE_100073_length_320_cov_2.279835	145	318	TEC2	ORF3	partial	NODE_100073_length_320_cov_2.279835.TEC2.9
E. vannus	NODE_100076_length_320_cov_2.238683	3	320	TEC1	ORF3	partial	NODE_100076_length_320_cov_2.238683.TEC1.13
E. vannus	NODE_100076_length_320_cov_2.238683	3	320	TEC2	ORF3	partial	NODE_100076_length_320_cov_2.238683.TEC2.10
E. vannus	NODE_100082_length_320_cov_2.045267	3	320	TEC1	ORF1	partial	NODE_100082_length_320_cov_2.045267.TEC1.14
E. vannus	NODE_100082_length_320_cov_2.045267	6	314	TEC2	ORF1	partial	NODE_100082_length_320_cov_2.045267.TEC2.11
E. vannus	NODE_100102_length_320_cov_1.740741	82	318	TEC2	ORF2	partial	NODE_100102_length_320_cov_1.740741.TEC2.12
E. vannus	NODE_100105_length_320_cov_1.662551	36	275	TEC1	ORF2	partial	NODE_100105_length_320_cov_1.662551.TEC1.15
E. vannus	NODE_100105_length_320_cov_1.662551	51	293	TEC2	ORF2	partial	NODE_100105_length_320_cov_1.662551.TEC2.13
E. vannus	NODE_100107_length_320_cov_1.609053	84	320	TEC1	ORF2	partial	NODE_100107_length_320_cov_1.609053.TEC1.16
E. vannus	NODE_100107_length_320_cov_1.609053	105	320	TEC2	ORF2	partial	NODE_100107_length_320_cov_1.609053.TEC2.14
E. vannus	NODE_100143_length_320_cov_1.201646	2	223	TEC2	ORF2	partial	NODE_100143_length_320_cov_1.201646.TEC2.15
E. vannus	NODE_100155_length_320_cov_1.172840	45	221	TEC1	ORF1	partial	NODE_100155_length_320_cov_1.172840.TEC1.17
E. vannus	NODE_100160_length_320_cov_1.115226	1	201	TEC1	ORF1	partial	NODE_100160_length_320_cov_1.115226.TEC1.18
E. vannus	NODE_100160_length_320_cov_1.115226	4	213	TEC2	ORF1	partial	NODE_100160_length_320_cov_1.115226.TEC2.16
E. vannus	NODE_10016_length_2496_cov_4.770980	1592	2320	TEC1	ORF1	partial	NODE_10016_length_2496_cov_4.770980.TEC1.19
E. vannus	NODE_10016_length_2496_cov_4.770980	1742	2320	TEC2	ORF1	partial	NODE_10016_length_2496_cov_4.770980.TEC2.17
E. vannus	NODE_100224_length_319_cov_51.586777	3	319	TEC1	ORF3	partial	NODE_100224_length_319_cov_51.586777.TEC1.20
E. vannus	NODE_100224_length_319_cov_51.586777	89	319	TEC2	ORF3	partial	NODE_100224_length_319_cov_51.586777.TEC2.18
E. vannus	NODE_100254_length_319_cov_10.070248	11	316	TEC1	ORF2	partial	NODE_100254_length_319_cov_10.070248.TEC1.21
E. vannus	NODE_100254_length_319_cov_10.070248	2	319	TEC2	ORF2	partial	NODE_100254_length_319_cov_10.070248.TEC2.19
E. vannus	NODE_100279_length_319_cov_6.900826	133	316	TEC1	ORF2	partial	NODE_100279_length_319_cov_6.900826.TEC1.22
E. vannus	NODE_100279_length_319_cov_6.900826	133	316	TEC2	ORF2	partial	NODE_100279_length_319_cov_6.900826.TEC2.20
E. vannus	NODE_100283_length_319_cov_6.574380	2	318	TEC1	ORF2	partial	NODE_100283_length_319_cov_6.574380.TEC1.23
E. vannus	NODE_100283_length_319_cov_6.574380	2	166	TEC2	ORF2	partial	NODE_100283_length_319_cov_6.574380.TEC2.21
E. vannus	NODE_100287_length_319_cov_6.099174	1	318	TEC1	ORF1	partial	NODE_100287_length_319_cov_6.099174.TEC1.24
E. vannus	NODE_100287_length_319_cov_6.099174	1	315	TEC2	ORF1	partial	NODE_100287_length_319_cov_6.099174.TEC2.22
E. vannus	NODE_10028_length_2494_cov_16.026893	117	833	TEC1	ORF1	partial	NODE_10028_length_2494_cov_16.026893.TEC1.25
E. vannus	NODE_10028_length_2494_cov_16.026893	165	833	TEC2	ORF1	partial	NODE_10028_length_2494_cov_16.026893.TEC2.23
E. vannus	NODE_10028_length_2494_cov_16.026893	1315	1686	TBE	ORF2	partial	NODE_10028_length_2494_cov_16.026893.TBE.2
E. vannus	NODE_100302_length_319_cov_5.136364	1	318	TEC1	ORF2	partial	NODE_100302_length_319_cov_5.136364.TEC1.26
E. vannus	NODE_100302_length_319_cov_5.136364	1	282	TEC2	ORF2	partial	NODE_100302_length_319_cov_5.136364.TEC2.24
E. vannus	NODE_100316_length_319_cov_4.623967	1	138	TEC1	ORF1	partial	NODE_100316_length_319_cov_4.623967.TEC1.27
E. vannus	NODE_100316_length_319_cov_4.623967	1	132	TEC2	ORF1	partial	NODE_100316_length_319_cov_4.623967.TEC2.25
E. vannus	NODE_100323_length_319_cov_4.450413	2	319	TEC1	ORF2	partial	NODE_100323_length_319_cov_4.450413.TEC1.28
E. vannus	NODE_100332_length_319_cov_4.297521	3	317	TEC1	ORF2	partial	NODE_100332_length_319_cov_4.297521.TEC1.29
E. vannus	NODE_100340_length_319_cov_3.954545	2	319	TEC1	ORF1	partial	NODE_100340_length_319_cov_3.954545.TEC1.30
E. vannus	NODE_100340_length_319_cov_3.954545	2	316	TEC2	ORF1	partial	NODE_100340_length_319_cov_3.954545.TEC2.26
E. vannus	NODE_100343_length_319_cov_3.871901	1	318	TEC1	ORF1	partial	NODE_100343_length_319_cov_3.871901.TEC1.31
E. vannus	NODE_100343_length_319_cov_3.871901	1	318	TEC2	ORF1	partial	NODE_100343_length_319_cov_3.871901.TEC2.27
E. vannus	NODE_100349_length_319_cov_3.723140	3	317	TEC1	ORF2	partial	NODE_100349_length_319_cov_3.723140.TEC1.32
E. vannus	NODE_100349_length_319_cov_3.723140	3	314	TEC2	ORF2	partial	NODE_100349_length_319_cov_3.723140.TEC2.28
E. vannus	NODE_10034_length_2493_cov_12.496275	911	1324	TEC1	ORF1	partial	NODE_10034_length_2493_cov_12.496275.TEC1.33
E. vannus	NODE_10034_length_2493_cov_12.496275	2	97	TEC2	ORF2	partial	NODE_10034_length_2493_cov_12.496275.TEC2.29
E. vannus	NODE_10034_length_2493_cov_12.496275	635	1288	TEC2	ORF1	partial	NODE_10034_length_2493_cov_12.496275.TEC2.30
E. vannus	NODE_100351_length_319_cov_3.607438	1	231	TEC1	ORF3	partial	NODE_100351_length_319_cov_3.607438.TEC1.34
E. vannus	NODE_100351_length_319_cov_3.607438	1	231	TEC2	ORF3	partial	NODE_100351_length_319_cov_3.607438.TEC2.31
E. vannus	NODE_100352_length_319_cov_3.599174	75	317	TEC1	ORF2	partial	NODE_100352_length_319_cov_3.599174.TEC1.35
E. vannus	NODE_100352_length_319_cov_3.599174	75	317	TEC2	ORF2	partial	NODE_100352_length_319_cov_3.599174.TEC2.32
E. vannus	NODE_100360_length_319_cov_3.301653	2	317	TEC2	ORF2	partial	NODE_100360_length_319_cov_3.301653.TEC2.33
E. vannus	NODE_100362_length_319_cov_3.276860	1	318	TEC1	ORF3	partial	NODE_100362_length_319_cov_3.276860.TEC1.36
E. vannus	NODE_100362_length_319_cov_3.276860	10	285	TEC2	ORF3	partial	NODE_100362_length_319_cov_3.276860.TEC2.34
E. vannus	NODE_100373_length_319_cov_2.995868	2	317	TEC2	ORF2	partial	NODE_100373_length_319_cov_2.995868.TEC2.35
E. vannus	NODE_100379_length_319_cov_2.871901	3	278	TEC1	ORF1	partial	NODE_100379_length_319_cov_2.871901.TEC1.37
E. vannus	NODE_10037_length_2493_cov_6.428394	9	498	TEC1	ORF3	partial	NODE_10037_length_2493_cov_6.428394.TEC1.38
E. vannus	NODE_10037_length_2493_cov_6.428394	45	498	TEC2	ORF3	partial	NODE_10037_length_2493_cov_6.428394.TEC2.36
E. vannus	NODE_100392_length_319_cov_2.628099	85	318	TEC1	ORF3	partial	NODE_100392_length_319_cov_2.628099.TEC1.39
E. vannus	NODE_100392_length_319_cov_2.628099	52	318	TEC2	ORF3	partial	NODE_100392_length_319_cov_2.628099.TEC2.37
E. vannus	NODE_100397_length_319_cov_2.516529	157	318	TEC1	ORF3	partial	NODE_100397_length_319_cov_2.516529.TEC1.40
E. vannus	NODE_100397_length_319_cov_2.516529	193	318	TEC2	ORF3	partial	NODE_100397_length_319_cov_2.516529.TEC2.38
E. vannus	NODE_100404_length_319_cov_2.392562	3	260	TEC2	ORF2	partial	NODE_100404_length_319_cov_2.392562.TEC2.39
E. vannus	NODE_100414_length_319_cov_2.235537	227	319	TEC2	ORF1	partial	NODE_100414_length_319_cov_2.235537.TEC2.40
E. vannus	NODE_100416_length_319_cov_2.219008	14	315	TEC1	ORF2	partial	NODE_100416_length_319_cov_2.219008.TEC1.41
E. vannus	NODE_100416_length_319_cov_2.219008	2	318	TEC2	ORF2	partial	NODE_100416_length_319_cov_2.219008.TEC2.41
E. vannus	NODE_100417_length_319_cov_2.181818	4	318	TEC1	ORF2	partial	NODE_100417_length_319_cov_2.181818.TEC1.42
E. vannus	NODE_100417_length_319_cov_2.181818	10	285	TEC2	ORF2	partial	NODE_100417_length_319_cov_2.181818.TEC2.42
E. vannus	NODE_100432_length_319_cov_1.809917	34	306	TEC1	ORF1	partial	NODE_100432_length_319_cov_1.809917.TEC1.43
E. vannus	NODE_100432_length_319_cov_1.809917	1	318	TEC2	ORF1	partial	NODE_100432_length_319_cov_1.809917.TEC2.43
E. vannus	NODE_100436_length_319_cov_1.673554	2	319	TEC1	ORF1	partial	NODE_100436_length_319_cov_1.673554.TEC1.44
E. vannus	NODE_100436_length_319_cov_1.673554	35	319	TEC2	ORF1	partial	NODE_100436_length_319_cov_1.673554.TEC2.44
E. vannus	NODE_100438_length_319_cov_1.619835	16	318	TEC1	ORF2	partial	NODE_100438_length_319_cov_1.619835.TEC1.45
E. vannus	NODE_10044_length_2491_cov_20.398509	346	675	TBE	ORF2	partial	NODE_10044_length_2491_cov_20.398509.TBE.3
E. vannus	NODE_100461_length_319_cov_1.206612	2	319	TEC1	ORF1	partial	NODE_100461_length_319_cov_1.206612.TEC1.46
E. vannus	NODE_100461_length_319_cov_1.206612	2	295	TEC2	ORF1	partial	NODE_100461_length_319_cov_1.206612.TEC2.45
E. vannus	NODE_100467_length_319_cov_1.206612	230	319	TEC1	ORF3	partial	NODE_100467_length_319_cov_1.206612.TEC1.47
E. vannus	NODE_100467_length_319_cov_1.206612	230	319	TEC2	ORF3	partial	NODE_100467_length_319_cov_1.206612.TEC2.46
E. vannus	NODE_100484_length_319_cov_1.161157	2	319	TEC1	ORF1	partial	NODE_100484_length_319_cov_1.161157.TEC1.48
E. vannus	NODE_100484_length_319_cov_1.161157	5	319	TEC2	ORF1	partial	NODE_100484_length_319_cov_1.161157.TEC2.47
E. vannus	NODE_100493_length_319_cov_1.049587	2	319	TEC1	ORF2	partial	NODE_100493_length_319_cov_1.049587.TEC1.49
E. vannus	NODE_100493_length_319_cov_1.049587	2	319	TEC2	ORF2	partial	NODE_100493_length_319_cov_1.049587.TEC2.48
E. vannus	NODE_100568_length_318_cov_82.991701	2	316	TEC1	ORF1	partial	NODE_100568_length_318_cov_82.991701.TEC1.50
E. vannus	NODE_100568_length_318_cov_82.991701	2	316	TEC2	ORF1	partial	NODE_100568_length_318_cov_82.991701.TEC2.49
E. vannus	NODE_100611_length_318_cov_9.535270	3	310	TEC1	ORF1	partial	NODE_100611_length_318_cov_9.535270.TEC1.51
E. vannus	NODE_100611_length_318_cov_9.535270	3	310	TEC2	ORF1	partial	NODE_100611_length_318_cov_9.535270.TEC2.50
E. vannus	NODE_100612_length_318_cov_9.502075	54	316	TEC1	ORF1	partial	NODE_100612_length_318_cov_9.502075.TEC1.52
E. vannus	NODE_100617_length_318_cov_8.809129	3	316	TEC1	ORF1	partial	NODE_100617_length_318_cov_8.809129.TEC1.53
E. vannus	NODE_100617_length_318_cov_8.809129	3	316	TEC2	ORF1	partial	NODE_100617_length_318_cov_8.809129.TEC2.51
E. vannus	NODE_100628_length_318_cov_6.738589	178	318	TEC1	ORF1	partial	NODE_100628_length_318_cov_6.738589.TEC1.54
E. vannus	NODE_100628_length_318_cov_6.738589	184	318	TEC2	ORF1	partial	NODE_100628_length_318_cov_6.738589.TEC2.52
E. vannus	NODE_100655_length_318_cov_5.394191	9	316	TEC1	ORF3	partial	NODE_100655_length_318_cov_5.394191.TEC1.55
E. vannus	NODE_100655_length_318_cov_5.394191	71	292	TEC2	ORF3	partial	NODE_100655_length_318_cov_5.394191.TEC2.53
E. vannus	NODE_100677_length_318_cov_4.257261	1	123	TEC1	ORF1	partial	NODE_100677_length_318_cov_4.257261.TEC1.56
E. vannus	NODE_100687_length_318_cov_3.896266	3	317	TEC1	ORF3	partial	NODE_100687_length_318_cov_3.896266.TEC1.57
E. vannus	NODE_100687_length_318_cov_3.896266	3	317	TEC2	ORF3	partial	NODE_100687_length_318_cov_3.896266.TEC2.54
E. vannus	NODE_100688_length_318_cov_3.896266	246	317	TEC1	ORF3	partial	NODE_100688_length_318_cov_3.896266.TEC1.58
E. vannus	NODE_100689_length_318_cov_3.854772	25	318	TEC1	ORF3	partial	NODE_100689_length_318_cov_3.854772.TEC1.59
E. vannus	NODE_100689_length_318_cov_3.854772	25	309	TEC2	ORF3	partial	NODE_100689_length_318_cov_3.854772.TEC2.55
E. vannus	NODE_100710_length_318_cov_3.099585	151	318	TEC1	ORF2	partial	NODE_100710_length_318_cov_3.099585.TEC1.60
E. vannus	NODE_100710_length_318_cov_3.099585	151	315	TEC2	ORF2	partial	NODE_100710_length_318_cov_3.099585.TEC2.56
E. vannus	NODE_100712_length_318_cov_3.062241	73	317	TEC1	ORF2	partial	NODE_100712_length_318_cov_3.062241.TEC1.61
E. vannus	NODE_100722_length_318_cov_2.771784	5	316	TEC1	ORF2	partial	NODE_100722_length_318_cov_2.771784.TEC1.62
E. vannus	NODE_100722_length_318_cov_2.771784	5	307	TEC2	ORF2	partial	NODE_100722_length_318_cov_2.771784.TEC2.57
E. vannus	NODE_100724_length_318_cov_2.755187	1	318	TEC1	ORF2	partial	NODE_100724_length_318_cov_2.755187.TEC1.63
E. vannus	NODE_100724_length_318_cov_2.755187	1	318	TEC2	ORF2	partial	NODE_100724_length_318_cov_2.755187.TEC2.58
E. vannus	NODE_100734_length_318_cov_2.506224	134	316	TEC1	ORF1	partial	NODE_100734_length_318_cov_2.506224.TEC1.64
E. vannus	NODE_100734_length_318_cov_2.506224	143	313	TEC2	ORF1	partial	NODE_100734_length_318_cov_2.506224.TEC2.59
E. vannus	NODE_10074_length_2486_cov_2.468244	1430	2266	TEC1	ORF1	partial	NODE_10074_length_2486_cov_2.468244.TEC1.65
E. vannus	NODE_10074_length_2486_cov_2.468244	1245	2278	TEC2	ORF1	partial	NODE_10074_length_2486_cov_2.468244.TEC2.60
E. vannus	NODE_100773_length_318_cov_1.659751	3	299	TEC1	ORF1	partial	NODE_100773_length_318_cov_1.659751.TEC1.66
E. vannus	NODE_100805_length_318_cov_1.273859	1	183	TEC1	ORF3	partial	NODE_100805_length_318_cov_1.273859.TEC1.67
E. vannus	NODE_100805_length_318_cov_1.273859	10	183	TEC2	ORF3	partial	NODE_100805_length_318_cov_1.273859.TEC2.61
E. vannus	NODE_100924_length_317_cov_12.641667	3	122	TEC1	ORF3	partial	NODE_100924_length_317_cov_12.641667.TEC1.68
E. vannus	NODE_100924_length_317_cov_12.641667	3	155	TEC2	ORF3	partial	NODE_100924_length_317_cov_12.641667.TEC2.62
E. vannus	NODE_100925_length_317_cov_12.537500	6	317	TEC1	ORF1	partial	NODE_100925_length_317_cov_12.537500.TEC1.69
E. vannus	NODE_100925_length_317_cov_12.537500	3	311	TEC2	ORF1	partial	NODE_100925_length_317_cov_12.537500.TEC2.63
E. vannus	NODE_100939_length_317_cov_10.179167	3	317	TEC1	ORF2	partial	NODE_100939_length_317_cov_10.179167.TEC1.70
E. vannus	NODE_100939_length_317_cov_10.179167	3	311	TEC2	ORF2	partial	NODE_100939_length_317_cov_10.179167.TEC2.64
E. vannus	NODE_100968_length_317_cov_7.229167	129	314	TEC1	ORF3	partial	NODE_100968_length_317_cov_7.229167.TEC1.71
E. vannus	NODE_100968_length_317_cov_7.229167	105	314	TEC2	ORF3	partial	NODE_100968_length_317_cov_7.229167.TEC2.65
E. vannus	NODE_100979_length_317_cov_6.479167	2	316	TEC1	ORF1	partial	NODE_100979_length_317_cov_6.479167.TEC1.72
E. vannus	NODE_100979_length_317_cov_6.479167	14	316	TEC2	ORF1	partial	NODE_100979_length_317_cov_6.479167.TEC2.66
E. vannus	NODE_100992_length_317_cov_5.904167	75	317	TEC1	ORF2	partial	NODE_100992_length_317_cov_5.904167.TEC1.73
E. vannus	NODE_100992_length_317_cov_5.904167	75	317	TEC2	ORF2	partial	NODE_100992_length_317_cov_5.904167.TEC2.67
E. vannus	NODE_101002_length_317_cov_5.479167	1	270	TEC1	ORF1	partial	NODE_101002_length_317_cov_5.479167.TEC1.74
E. vannus	NODE_101002_length_317_cov_5.479167	1	279	TEC2	ORF1	partial	NODE_101002_length_317_cov_5.479167.TEC2.68
E. vannus	NODE_101009_length_317_cov_5.191667	1	102	TEC1	ORF2	partial	NODE_101009_length_317_cov_5.191667.TEC1.75
E. vannus	NODE_101009_length_317_cov_5.191667	1	102	TEC2	ORF2	partial	NODE_101009_length_317_cov_5.191667.TEC2.69
E. vannus	NODE_101018_length_317_cov_4.916667	1	315	TEC1	ORF3	partial	NODE_101018_length_317_cov_4.916667.TEC1.76
E. vannus	NODE_101018_length_317_cov_4.916667	1	315	TEC2	ORF3	partial	NODE_101018_length_317_cov_4.916667.TEC2.70
E. vannus	NODE_101028_length_317_cov_4.629167	217	315	TEC2	ORF2	partial	NODE_101028_length_317_cov_4.629167.TEC2.71
E. vannus	NODE_101049_length_317_cov_3.995833	82	315	TEC1	ORF3	partial	NODE_101049_length_317_cov_3.995833.TEC1.77
E. vannus	NODE_101049_length_317_cov_3.995833	118	315	TEC2	ORF3	partial	NODE_101049_length_317_cov_3.995833.TEC2.72
E. vannus	NODE_101082_length_317_cov_3.158333	1	255	TEC1	ORF2	partial	NODE_101082_length_317_cov_3.158333.TEC1.78
E. vannus	NODE_101082_length_317_cov_3.158333	1	255	TEC2	ORF2	partial	NODE_101082_length_317_cov_3.158333.TEC2.73
E. vannus	NODE_101083_length_317_cov_3.145833	16	315	TEC1	ORF1	partial	NODE_101083_length_317_cov_3.145833.TEC1.79
E. vannus	NODE_101089_length_317_cov_3.041667	1	315	TEC1	ORF2	partial	NODE_101089_length_317_cov_3.041667.TEC1.80
E. vannus	NODE_101089_length_317_cov_3.041667	1	315	TEC2	ORF2	partial	NODE_101089_length_317_cov_3.041667.TEC2.74
E. vannus	NODE_101095_length_317_cov_2.887500	13	315	TEC1	ORF1	partial	NODE_101095_length_317_cov_2.887500.TEC1.81
E. vannus	NODE_10110_length_2480_cov_3.959634	2	118	TEC1	ORF3	partial	NODE_10110_length_2480_cov_3.959634.TEC1.82
E. vannus	NODE_10110_length_2480_cov_3.959634	2	151	TEC2	ORF3	partial	NODE_10110_length_2480_cov_3.959634.TEC2.75
E. vannus	NODE_101117_length_317_cov_2.483333	194	316	TEC1	ORF2	partial	NODE_101117_length_317_cov_2.483333.TEC1.83
E. vannus	NODE_101127_length_317_cov_2.250000	3	314	TEC1	ORF2	partial	NODE_101127_length_317_cov_2.250000.TEC1.84
E. vannus	NODE_101127_length_317_cov_2.250000	21	317	TEC2	ORF2	partial	NODE_101127_length_317_cov_2.250000.TEC2.76
E. vannus	NODE_10113_length_2480_cov_2.615065	34	603	TEC1	ORF1	partial	NODE_10113_length_2480_cov_2.615065.TEC1.85
E. vannus	NODE_10113_length_2480_cov_2.615065	34	600	TEC2	ORF1	partial	NODE_10113_length_2480_cov_2.615065.TEC2.77
E. vannus	NODE_101157_length_317_cov_1.645833	3	317	TEC2	ORF2	partial	NODE_101157_length_317_cov_1.645833.TEC2.78
E. vannus	NODE_101171_length_317_cov_1.520833	1	317	TEC1	ORF3	partial	NODE_101171_length_317_cov_1.520833.TEC1.86
E. vannus	NODE_101171_length_317_cov_1.520833	1	317	TEC2	ORF3	partial	NODE_101171_length_317_cov_1.520833.TEC2.79
E. vannus	NODE_101182_length_317_cov_1.354167	86	304	TEC1	ORF2	partial	NODE_101182_length_317_cov_1.354167.TEC1.87
E. vannus	NODE_101182_length_317_cov_1.354167	86	304	TEC2	ORF2	partial	NODE_101182_length_317_cov_1.354167.TEC2.80
E. vannus	NODE_10118_length_2478_cov_5.786339	1	248	TEC1	ORF1	partial	NODE_10118_length_2478_cov_5.786339.TEC1.88
E. vannus	NODE_10118_length_2478_cov_5.786339	1	239	TEC2	ORF1	partial	NODE_10118_length_2478_cov_5.786339.TEC2.81
E. vannus	NODE_101355_length_316_cov_5.832636	160	294	TEC1	ORF2	partial	NODE_101355_length_316_cov_5.832636.TEC1.89
E. vannus	NODE_101355_length_316_cov_5.832636	160	294	TEC2	ORF2	partial	NODE_101355_length_316_cov_5.832636.TEC2.82
E. vannus	NODE_101363_length_316_cov_5.217573	1	222	TEC1	ORF3	partial	NODE_101363_length_316_cov_5.217573.TEC1.90
E. vannus	NODE_101363_length_316_cov_5.217573	1	222	TEC2	ORF3	partial	NODE_101363_length_316_cov_5.217573.TEC2.83
E. vannus	NODE_101368_length_316_cov_4.882845	3	290	TEC1	ORF1	partial	NODE_101368_length_316_cov_4.882845.TEC1.91
E. vannus	NODE_101368_length_316_cov_4.882845	3	284	TEC2	ORF1	partial	NODE_101368_length_316_cov_4.882845.TEC2.84
E. vannus	NODE_101382_length_316_cov_4.129707	158	316	TEC1	ORF3	partial	NODE_101382_length_316_cov_4.129707.TEC1.92
E. vannus	NODE_101382_length_316_cov_4.129707	122	316	TEC2	ORF3	partial	NODE_101382_length_316_cov_4.129707.TEC2.85
E. vannus	NODE_101396_length_316_cov_3.832636	2	316	TEC1	ORF2	partial	NODE_101396_length_316_cov_3.832636.TEC1.93
E. vannus	NODE_101396_length_316_cov_3.832636	2	316	TEC2	ORF2	partial	NODE_101396_length_316_cov_3.832636.TEC2.86
E. vannus	NODE_101405_length_316_cov_3.635983	87	314	TEC1	ORF3	partial	NODE_101405_length_316_cov_3.635983.TEC1.94
E. vannus	NODE_101405_length_316_cov_3.635983	54	314	TEC2	ORF3	partial	NODE_101405_length_316_cov_3.635983.TEC2.87
E. vannus	NODE_101429_length_316_cov_3.029289	3	245	TEC1	ORF2	partial	NODE_101429_length_316_cov_3.029289.TEC1.95
E. vannus	NODE_101432_length_316_cov_2.891213	1	69	TEC2	ORF2	partial	NODE_101432_length_316_cov_2.891213.TEC2.88
E. vannus	NODE_101435_length_316_cov_2.794979	3	314	TEC1	ORF1	partial	NODE_101435_length_316_cov_2.794979.TEC1.96
E. vannus	NODE_101435_length_316_cov_2.794979	6	314	TEC2	ORF1	partial	NODE_101435_length_316_cov_2.794979.TEC2.89
E. vannus	NODE_101457_length_316_cov_2.322176	113	316	TEC1	ORF3	partial	NODE_101457_length_316_cov_2.322176.TEC1.97
E. vannus	NODE_101457_length_316_cov_2.322176	83	316	TEC2	ORF3	partial	NODE_101457_length_316_cov_2.322176.TEC2.90
E. vannus	NODE_101459_length_316_cov_2.292887	3	95	TEC2	ORF2	partial	NODE_101459_length_316_cov_2.292887.TEC2.91
E. vannus	NODE_101481_length_316_cov_1.832636	5	316	TEC1	ORF3	partial	NODE_101481_length_316_cov_1.832636.TEC1.98
E. vannus	NODE_101481_length_316_cov_1.832636	8	316	TEC2	ORF3	partial	NODE_101481_length_316_cov_1.832636.TEC2.92
E. vannus	NODE_101492_length_316_cov_1.748954	1	315	TEC1	ORF2	partial	NODE_101492_length_316_cov_1.748954.TEC1.99
E. vannus	NODE_101574_length_316_cov_0.891213	228	314	TEC1	ORF1	partial	NODE_101574_length_316_cov_0.891213.TEC1.100
E. vannus	NODE_1015_length_9149_cov_5.312059	1	438	TEC1	ORF1	partial	NODE_1015_length_9149_cov_5.312059.TEC1.101
E. vannus	NODE_1015_length_9149_cov_5.312059	1	429	TEC2	ORF1	partial	NODE_1015_length_9149_cov_5.312059.TEC2.93
E. vannus	NODE_101610_length_315_cov_62.449580	3	315	TEC2	ORF2	partial	NODE_101610_length_315_cov_62.449580.TEC2.94
E. vannus	NODE_101611_length_315_cov_57.655462	2	103	TEC1	ORF3	partial	NODE_101611_length_315_cov_57.655462.TEC1.102
E. vannus	NODE_101611_length_315_cov_57.655462	2	103	TEC2	ORF3	partial	NODE_101611_length_315_cov_57.655462.TEC2.95
E. vannus	NODE_101640_length_315_cov_11.865546	15	131	TEC2	ORF2	partial	NODE_101640_length_315_cov_11.865546.TEC2.96
E. vannus	NODE_101654_length_315_cov_8.609244	2	315	TEC1	ORF2	partial	NODE_101654_length_315_cov_8.609244.TEC1.103
E. vannus	NODE_101666_length_315_cov_7.504202	124	315	TEC1	ORF3	partial	NODE_101666_length_315_cov_7.504202.TEC1.104
E. vannus	NODE_101666_length_315_cov_7.504202	94	315	TEC2	ORF3	partial	NODE_101666_length_315_cov_7.504202.TEC2.97
E. vannus	NODE_101668_length_315_cov_7.315126	2	205	TEC1	ORF3	partial	NODE_101668_length_315_cov_7.315126.TEC1.105
E. vannus	NODE_101668_length_315_cov_7.315126	2	238	TEC2	ORF3	partial	NODE_101668_length_315_cov_7.315126.TEC2.98
E. vannus	NODE_101673_length_315_cov_6.827731	1	315	TEC1	ORF1	partial	NODE_101673_length_315_cov_6.827731.TEC1.106
E. vannus	NODE_101673_length_315_cov_6.827731	1	315	TEC2	ORF1	partial	NODE_101673_length_315_cov_6.827731.TEC2.99
E. vannus	NODE_101675_length_315_cov_6.794118	1	150	TEC1	ORF3	partial	NODE_101675_length_315_cov_6.794118.TEC1.107
E. vannus	NODE_101675_length_315_cov_6.794118	1	180	TEC2	ORF3	partial	NODE_101675_length_315_cov_6.794118.TEC2.100
E. vannus	NODE_101687_length_315_cov_5.844538	2	157	TEC1	ORF1	partial	NODE_101687_length_315_cov_5.844538.TEC1.108
E. vannus	NODE_101687_length_315_cov_5.844538	2	151	TEC2	ORF1	partial	NODE_101687_length_315_cov_5.844538.TEC2.101
E. vannus	NODE_101690_length_315_cov_5.495798	195	314	TEC1	ORF3	partial	NODE_101690_length_315_cov_5.495798.TEC1.109
E. vannus	NODE_101694_length_315_cov_5.256303	28	246	TEC1	ORF1	partial	NODE_101694_length_315_cov_5.256303.TEC1.110
E. vannus	NODE_101694_length_315_cov_5.256303	1	246	TEC2	ORF1	partial	NODE_101694_length_315_cov_5.256303.TEC2.102
E. vannus	NODE_101706_length_315_cov_4.802521	245	313	TEC2	ORF1	partial	NODE_101706_length_315_cov_4.802521.TEC2.103
E. vannus	NODE_101739_length_315_cov_3.941176	1	315	TEC1	ORF2	partial	NODE_101739_length_315_cov_3.941176.TEC1.111
E. vannus	NODE_101739_length_315_cov_3.941176	10	315	TEC2	ORF2	partial	NODE_101739_length_315_cov_3.941176.TEC2.104
E. vannus	NODE_101741_length_315_cov_3.886555	1	282	TEC1	ORF2	partial	NODE_101741_length_315_cov_3.886555.TEC1.112
E. vannus	NODE_101741_length_315_cov_3.886555	1	282	TEC2	ORF2	partial	NODE_101741_length_315_cov_3.886555.TEC2.105
E. vannus	NODE_101757_length_315_cov_3.647059	3	313	TEC1	ORF2	partial	NODE_101757_length_315_cov_3.647059.TEC1.113
E. vannus	NODE_101759_length_315_cov_3.621849	32	313	TEC1	ORF3	partial	NODE_101759_length_315_cov_3.621849.TEC1.114
E. vannus	NODE_101759_length_315_cov_3.621849	2	313	TEC2	ORF3	partial	NODE_101759_length_315_cov_3.621849.TEC2.106
E. vannus	NODE_10175_length_2467_cov_1.893724	2045	2458	TEC1	ORF1	partial	NODE_10175_length_2467_cov_1.893724.TEC1.115
E. vannus	NODE_10175_length_2467_cov_1.893724	2075	2455	TEC2	ORF1	partial	NODE_10175_length_2467_cov_1.893724.TEC2.107
E. vannus	NODE_10175_length_2467_cov_1.893724	447	797	TBE	ORF2	partial	NODE_10175_length_2467_cov_1.893724.TBE.4
E. vannus	NODE_101765_length_315_cov_3.453782	3	314	TEC1	ORF1	partial	NODE_101765_length_315_cov_3.453782.TEC1.116
E. vannus	NODE_101765_length_315_cov_3.453782	3	170	TEC2	ORF1	partial	NODE_101765_length_315_cov_3.453782.TEC2.108
E. vannus	NODE_101778_length_315_cov_2.970588	79	249	TEC1	ORF2	partial	NODE_101778_length_315_cov_2.970588.TEC1.117
E. vannus	NODE_101778_length_315_cov_2.970588	2	313	TEC2	ORF2	partial	NODE_101778_length_315_cov_2.970588.TEC2.109
E. vannus	NODE_101786_length_315_cov_2.680672	3	314	TEC1	ORF1	partial	NODE_101786_length_315_cov_2.680672.TEC1.118
E. vannus	NODE_101786_length_315_cov_2.680672	6	314	TEC2	ORF1	partial	NODE_101786_length_315_cov_2.680672.TEC2.110
E. vannus	NODE_101795_length_315_cov_2.550420	1	75	TEC1	ORF1	partial	NODE_101795_length_315_cov_2.550420.TEC1.119
E. vannus	NODE_101817_length_315_cov_2.109244	127	315	TEC1	ORF1	partial	NODE_101817_length_315_cov_2.109244.TEC1.120
E. vannus	NODE_101817_length_315_cov_2.109244	145	315	TEC2	ORF1	partial	NODE_101817_length_315_cov_2.109244.TEC2.111
E. vannus	NODE_101844_length_315_cov_1.533613	3	278	TEC1	ORF3	partial	NODE_101844_length_315_cov_1.533613.TEC1.121
E. vannus	NODE_101844_length_315_cov_1.533613	6	278	TEC2	ORF3	partial	NODE_101844_length_315_cov_1.533613.TEC2.112
E. vannus	NODE_101868_length_315_cov_1.369748	1	141	TEC1	ORF1	partial	NODE_101868_length_315_cov_1.369748.TEC1.122
E. vannus	NODE_101868_length_315_cov_1.369748	1	147	TEC2	ORF1	partial	NODE_101868_length_315_cov_1.369748.TEC2.113
E. vannus	NODE_101878_length_315_cov_1.231092	1	314	TEC2	ORF2	partial	NODE_101878_length_315_cov_1.231092.TEC2.114
E. vannus	NODE_10198_length_2462_cov_3.771069	1228	1830	TEC1	ORF1	partial	NODE_10198_length_2462_cov_3.771069.TEC1.123
E. vannus	NODE_10198_length_2462_cov_3.771069	1174	1824	TEC2	ORF1	partial	NODE_10198_length_2462_cov_3.771069.TEC2.115
E. vannus	NODE_10198_length_2462_cov_3.771069	342	776	TBE	ORF2	partial	NODE_10198_length_2462_cov_3.771069.TBE.5
E. vannus	NODE_102009_length_314_cov_12.485232	3	314	TEC1	ORF1	partial	NODE_102009_length_314_cov_12.485232.TEC1.124
E. vannus	NODE_102009_length_314_cov_12.485232	3	314	TEC2	ORF1	partial	NODE_102009_length_314_cov_12.485232.TEC2.116
E. vannus	NODE_102010_length_314_cov_12.345992	81	314	TEC1	ORF3	partial	NODE_102010_length_314_cov_12.345992.TEC1.125
E. vannus	NODE_102010_length_314_cov_12.345992	51	314	TEC2	ORF3	partial	NODE_102010_length_314_cov_12.345992.TEC2.117
E. vannus	NODE_102016_length_314_cov_11.881857	3	314	TEC1	ORF2	partial	NODE_102016_length_314_cov_11.881857.TEC1.126
E. vannus	NODE_102016_length_314_cov_11.881857	3	314	TEC2	ORF2	partial	NODE_102016_length_314_cov_11.881857.TEC2.118
E. vannus	NODE_102037_length_314_cov_7.839662	1	111	TEC1	ORF1	partial	NODE_102037_length_314_cov_7.839662.TEC1.127
E. vannus	NODE_102037_length_314_cov_7.839662	1	132	TEC2	ORF1	partial	NODE_102037_length_314_cov_7.839662.TEC2.119
E. vannus	NODE_102039_length_314_cov_7.713080	3	314	TEC1	ORF1	partial	NODE_102039_length_314_cov_7.713080.TEC1.128
E. vannus	NODE_102039_length_314_cov_7.713080	3	311	TEC2	ORF1	partial	NODE_102039_length_314_cov_7.713080.TEC2.120
E. vannus	NODE_102040_length_314_cov_7.628692	2	82	TEC1	ORF2	partial	NODE_102040_length_314_cov_7.628692.TEC1.129
E. vannus	NODE_10204_length_2461_cov_2.519715	2	127	TEC2	ORF2	partial	NODE_10204_length_2461_cov_2.519715.TEC2.121
E. vannus	NODE_102061_length_314_cov_6.282700	83	313	TEC1	ORF3	partial	NODE_102061_length_314_cov_6.282700.TEC1.130
E. vannus	NODE_102061_length_314_cov_6.282700	50	313	TEC2	ORF3	partial	NODE_102061_length_314_cov_6.282700.TEC2.122
E. vannus	NODE_102078_length_314_cov_5.683544	1	312	TEC1	ORF2	partial	NODE_102078_length_314_cov_5.683544.TEC1.131
E. vannus	NODE_102078_length_314_cov_5.683544	40	297	TEC2	ORF2	partial	NODE_102078_length_314_cov_5.683544.TEC2.123
E. vannus	NODE_102081_length_314_cov_5.573840	3	314	TEC1	ORF2	partial	NODE_102081_length_314_cov_5.573840.TEC1.132
E. vannus	NODE_102090_length_314_cov_5.008439	1	246	TEC1	ORF2	partial	NODE_102090_length_314_cov_5.008439.TEC1.133
E. vannus	NODE_102097_length_314_cov_4.708861	6	77	TEC1	ORF3	partial	NODE_102097_length_314_cov_4.708861.TEC1.134
E. vannus	NODE_102104_length_314_cov_4.388186	4	314	TEC1	ORF1	partial	NODE_102104_length_314_cov_4.388186.TEC1.135
E. vannus	NODE_102104_length_314_cov_4.388186	4	314	TEC2	ORF1	partial	NODE_102104_length_314_cov_4.388186.TEC2.124
E. vannus	NODE_102127_length_314_cov_3.767932	165	314	TEC1	ORF2	partial	NODE_102127_length_314_cov_3.767932.TEC1.136
E. vannus	NODE_102127_length_314_cov_3.767932	165	314	TEC2	ORF2	partial	NODE_102127_length_314_cov_3.767932.TEC2.125
E. vannus	NODE_102129_length_314_cov_3.755274	3	314	TEC1	ORF2	partial	NODE_102129_length_314_cov_3.755274.TEC1.137
E. vannus	NODE_102129_length_314_cov_3.755274	3	314	TEC2	ORF2	partial	NODE_102129_length_314_cov_3.755274.TEC2.126
E. vannus	NODE_102145_length_314_cov_3.405063	123	272	TEC1	ORF1	partial	NODE_102145_length_314_cov_3.405063.TEC1.138
E. vannus	NODE_102145_length_314_cov_3.405063	141	278	TEC2	ORF1	partial	NODE_102145_length_314_cov_3.405063.TEC2.127
E. vannus	NODE_102167_length_314_cov_3.016878	2	313	TEC1	ORF1	partial	NODE_102167_length_314_cov_3.016878.TEC1.139
E. vannus	NODE_102167_length_314_cov_3.016878	8	199	TEC2	ORF1	partial	NODE_102167_length_314_cov_3.016878.TEC2.128
E. vannus	NODE_102169_length_314_cov_3.008439	3	314	TBE	ORF2	partial	NODE_102169_length_314_cov_3.008439.TBE.6
E. vannus	NODE_102170_length_314_cov_3.000000	6	242	TEC1	ORF3	partial	NODE_102170_length_314_cov_3.000000.TEC1.140
E. vannus	NODE_102170_length_314_cov_3.000000	3	242	TEC2	ORF3	partial	NODE_102170_length_314_cov_3.000000.TEC2.129
E. vannus	NODE_102181_length_314_cov_2.767932	1	312	TEC1	ORF2	partial	NODE_102181_length_314_cov_2.767932.TEC1.141
E. vannus	NODE_102182_length_314_cov_2.708861	3	77	TEC1	ORF2	partial	NODE_102182_length_314_cov_2.708861.TEC1.142
E. vannus	NODE_102189_length_314_cov_2.544304	2	310	TEC1	ORF1	partial	NODE_102189_length_314_cov_2.544304.TEC1.143
E. vannus	NODE_102189_length_314_cov_2.544304	2	313	TEC2	ORF1	partial	NODE_102189_length_314_cov_2.544304.TEC2.130
E. vannus	NODE_102191_length_314_cov_2.523207	101	313	TEC1	ORF3	partial	NODE_102191_length_314_cov_2.523207.TEC1.144
E. vannus	NODE_102191_length_314_cov_2.523207	68	313	TEC2	ORF3	partial	NODE_102191_length_314_cov_2.523207.TEC2.131
E. vannus	NODE_102216_length_314_cov_2.105485	3	83	TEC2	ORF3	partial	NODE_102216_length_314_cov_2.105485.TEC2.132
E. vannus	NODE_102219_length_314_cov_2.004219	1	242	TEC1	ORF3	partial	NODE_102219_length_314_cov_2.004219.TEC1.145
E. vannus	NODE_102219_length_314_cov_2.004219	1	206	TEC2	ORF3	partial	NODE_102219_length_314_cov_2.004219.TEC2.133
E. vannus	NODE_102234_length_314_cov_1.658228	2	232	TEC1	ORF1	partial	NODE_102234_length_314_cov_1.658228.TEC1.146
E. vannus	NODE_102234_length_314_cov_1.658228	2	268	TEC2	ORF1	partial	NODE_102234_length_314_cov_1.658228.TEC2.134
E. vannus	NODE_102251_length_314_cov_1.481013	1	303	TEC1	ORF1	partial	NODE_102251_length_314_cov_1.481013.TEC1.147
E. vannus	NODE_102251_length_314_cov_1.481013	1	312	TEC2	ORF1	partial	NODE_102251_length_314_cov_1.481013.TEC2.135
E. vannus	NODE_102309_length_314_cov_0.898734	3	314	TEC1	ORF1	partial	NODE_102309_length_314_cov_0.898734.TEC1.148
E. vannus	NODE_102309_length_314_cov_0.898734	3	314	TEC2	ORF1	partial	NODE_102309_length_314_cov_0.898734.TEC2.136
E. vannus	NODE_102343_length_313_cov_220.461864	3	311	TEC1	ORF3	partial	NODE_102343_length_313_cov_220.461864.TEC1.149
E. vannus	NODE_102343_length_313_cov_220.461864	33	311	TEC2	ORF3	partial	NODE_102343_length_313_cov_220.461864.TEC2.137
E. vannus	NODE_102344_length_313_cov_192.338983	3	311	TEC1	ORF1	partial	NODE_102344_length_313_cov_192.338983.TEC1.150
E. vannus	NODE_102344_length_313_cov_192.338983	3	308	TEC2	ORF1	partial	NODE_102344_length_313_cov_192.338983.TEC2.138
E. vannus	NODE_102350_length_313_cov_33.754237	3	191	TEC1	ORF3	partial	NODE_102350_length_313_cov_33.754237.TEC1.151
E. vannus	NODE_102350_length_313_cov_33.754237	3	239	TEC2	ORF3	partial	NODE_102350_length_313_cov_33.754237.TEC2.139
E. vannus	NODE_102351_length_313_cov_29.372881	1	162	TEC1	ORF3	partial	NODE_102351_length_313_cov_29.372881.TEC1.152
E. vannus	NODE_102351_length_313_cov_29.372881	1	162	TEC2	ORF3	partial	NODE_102351_length_313_cov_29.372881.TEC2.140
E. vannus	NODE_102381_length_313_cov_11.542373	178	312	TEC1	ORF1	partial	NODE_102381_length_313_cov_11.542373.TEC1.153
E. vannus	NODE_102381_length_313_cov_11.542373	184	312	TEC2	ORF1	partial	NODE_102381_length_313_cov_11.542373.TEC2.141
E. vannus	NODE_102389_length_313_cov_10.156780	1	311	TEC1	ORF2	partial	NODE_102389_length_313_cov_10.156780.TEC1.154
E. vannus	NODE_10240_length_2454_cov_3.188894	1540	2145	TEC2	ORF1	partial	NODE_10240_length_2454_cov_3.188894.TEC2.142
E. vannus	NODE_102475_length_313_cov_4.072034	1	96	TEC1	ORF1	partial	NODE_102475_length_313_cov_4.072034.TEC1.155
E. vannus	NODE_102480_length_313_cov_3.961864	127	312	TEC1	ORF3	partial	NODE_102480_length_313_cov_3.961864.TEC1.156
E. vannus	NODE_102480_length_313_cov_3.961864	163	297	TEC2	ORF3	partial	NODE_102480_length_313_cov_3.961864.TEC2.143
E. vannus	NODE_102485_length_313_cov_3.750000	72	206	TEC1	ORF3	partial	NODE_102485_length_313_cov_3.750000.TEC1.157
E. vannus	NODE_102485_length_313_cov_3.750000	72	239	TEC2	ORF3	partial	NODE_102485_length_313_cov_3.750000.TEC2.144
E. vannus	NODE_102490_length_313_cov_3.661017	85	312	TEC1	ORF2	partial	NODE_102490_length_313_cov_3.661017.TEC1.158
E. vannus	NODE_102493_length_313_cov_3.635593	1	309	TEC1	ORF2	partial	NODE_102493_length_313_cov_3.635593.TEC1.159
E. vannus	NODE_102497_length_313_cov_3.550847	3	173	TEC1	ORF1	partial	NODE_102497_length_313_cov_3.550847.TEC1.160
E. vannus	NODE_102497_length_313_cov_3.550847	3	176	TEC2	ORF1	partial	NODE_102497_length_313_cov_3.550847.TEC2.145
E. vannus	NODE_102511_length_313_cov_3.271186	1	126	TEC1	ORF1	partial	NODE_102511_length_313_cov_3.271186.TEC1.161
E. vannus	NODE_102511_length_313_cov_3.271186	1	126	TEC2	ORF1	partial	NODE_102511_length_313_cov_3.271186.TEC2.146
E. vannus	NODE_102512_length_313_cov_3.262712	201	311	TEC1	ORF3	partial	NODE_102512_length_313_cov_3.262712.TEC1.162
E. vannus	NODE_102512_length_313_cov_3.262712	171	311	TEC2	ORF3	partial	NODE_102512_length_313_cov_3.262712.TEC2.147
E. vannus	NODE_102514_length_313_cov_3.144068	30	311	TEC1	ORF1	partial	NODE_102514_length_313_cov_3.144068.TEC1.163
E. vannus	NODE_102514_length_313_cov_3.144068	39	308	TEC2	ORF1	partial	NODE_102514_length_313_cov_3.144068.TEC2.148
E. vannus	NODE_102518_length_313_cov_3.072034	3	311	TEC1	ORF1	partial	NODE_102518_length_313_cov_3.072034.TEC1.164
E. vannus	NODE_102518_length_313_cov_3.072034	12	308	TEC2	ORF1	partial	NODE_102518_length_313_cov_3.072034.TEC2.149
E. vannus	NODE_102520_length_313_cov_3.055085	1	141	TEC1	ORF1	partial	NODE_102520_length_313_cov_3.055085.TEC1.165
E. vannus	NODE_102521_length_313_cov_2.995763	3	149	TEC1	ORF1	partial	NODE_102521_length_313_cov_2.995763.TEC1.166
E. vannus	NODE_102521_length_313_cov_2.995763	3	140	TEC2	ORF1	partial	NODE_102521_length_313_cov_2.995763.TEC2.150
E. vannus	NODE_102530_length_313_cov_2.758475	2	274	TEC1	ORF1	partial	NODE_102530_length_313_cov_2.758475.TEC1.167
E. vannus	NODE_102540_length_313_cov_2.542373	1	312	TEC1	ORF1	partial	NODE_102540_length_313_cov_2.542373.TEC1.168
E. vannus	NODE_102540_length_313_cov_2.542373	13	246	TEC2	ORF1	partial	NODE_102540_length_313_cov_2.542373.TEC2.151
E. vannus	NODE_102551_length_313_cov_2.296610	2	313	TEC1	ORF2	partial	NODE_102551_length_313_cov_2.296610.TEC1.169
E. vannus	NODE_102553_length_313_cov_2.275424	3	311	TEC1	ORF2	partial	NODE_102553_length_313_cov_2.275424.TEC1.170
E. vannus	NODE_102553_length_313_cov_2.275424	3	311	TEC2	ORF2	partial	NODE_102553_length_313_cov_2.275424.TEC2.152
E. vannus	NODE_102554_length_313_cov_2.266949	2	262	TEC1	ORF1	partial	NODE_102554_length_313_cov_2.266949.TEC1.171
E. vannus	NODE_102554_length_313_cov_2.266949	2	262	TEC2	ORF1	partial	NODE_102554_length_313_cov_2.266949.TEC2.153
E. vannus	NODE_102565_length_313_cov_2.148305	95	313	TEC1	ORF3	partial	NODE_102565_length_313_cov_2.148305.TEC1.172
E. vannus	NODE_102565_length_313_cov_2.148305	62	310	TEC2	ORF3	partial	NODE_102565_length_313_cov_2.148305.TEC2.154
E. vannus	NODE_102566_length_313_cov_2.139831	100	312	TEC1	ORF1	partial	NODE_102566_length_313_cov_2.139831.TEC1.173
E. vannus	NODE_102566_length_313_cov_2.139831	127	312	TEC2	ORF1	partial	NODE_102566_length_313_cov_2.139831.TEC2.155
E. vannus	NODE_102567_length_313_cov_2.101695	50	313	TEC2	ORF2	partial	NODE_102567_length_313_cov_2.101695.TEC2.156
E. vannus	NODE_102608_length_313_cov_1.470339	1	312	TEC1	ORF1	partial	NODE_102608_length_313_cov_1.470339.TEC1.174
E. vannus	NODE_102608_length_313_cov_1.470339	1	312	TEC2	ORF1	partial	NODE_102608_length_313_cov_1.470339.TEC2.157
E. vannus	NODE_10268_length_2448_cov_9.267398	238	657	TBE	ORF2	partial	NODE_10268_length_2448_cov_9.267398.TBE.7
E. vannus	NODE_10270_length_2448_cov_2.042176	480	704	TBE	ORF2	partial	NODE_10270_length_2448_cov_2.042176.TBE.8
E. vannus	NODE_102720_length_312_cov_37.782979	166	312	TEC1	ORF1	partial	NODE_102720_length_312_cov_37.782979.TEC1.175
E. vannus	NODE_102720_length_312_cov_37.782979	175	312	TEC2	ORF1	partial	NODE_102720_length_312_cov_37.782979.TEC2.158
E. vannus	NODE_102746_length_312_cov_13.353191	2	307	TEC1	ORF2	partial	NODE_102746_length_312_cov_13.353191.TEC1.176
E. vannus	NODE_102754_length_312_cov_11.425532	6	143	TEC1	ORF3	partial	NODE_102754_length_312_cov_11.425532.TEC1.177
E. vannus	NODE_102754_length_312_cov_11.425532	6	107	TEC2	ORF3	partial	NODE_102754_length_312_cov_11.425532.TEC2.159
E. vannus	NODE_102786_length_312_cov_6.608511	2	304	TEC1	ORF1	partial	NODE_102786_length_312_cov_6.608511.TEC1.178
E. vannus	NODE_102786_length_312_cov_6.608511	2	307	TEC2	ORF1	partial	NODE_102786_length_312_cov_6.608511.TEC2.160
E. vannus	NODE_102795_length_312_cov_6.106383	1	289	TEC1	ORF1	partial	NODE_102795_length_312_cov_6.106383.TEC1.179
E. vannus	NODE_10279_length_2445_cov_20.801098	193	759	TEC1	ORF1	partial	NODE_10279_length_2445_cov_20.801098.TEC1.180
E. vannus	NODE_10279_length_2445_cov_20.801098	193	819	TEC2	ORF1	partial	NODE_10279_length_2445_cov_20.801098.TEC2.161
E. vannus	NODE_102834_length_312_cov_4.238298	1	201	TEC2	ORF2	partial	NODE_102834_length_312_cov_4.238298.TEC2.162
E. vannus	NODE_102839_length_312_cov_4.059574	118	312	TEC1	ORF1	partial	NODE_102839_length_312_cov_4.059574.TEC1.181
E. vannus	NODE_102863_length_312_cov_3.378723	6	311	TEC1	ORF1	partial	NODE_102863_length_312_cov_3.378723.TEC1.182
E. vannus	NODE_102863_length_312_cov_3.378723	3	308	TEC2	ORF1	partial	NODE_102863_length_312_cov_3.378723.TEC2.163
E. vannus	NODE_102869_length_312_cov_3.246809	1	234	TEC1	ORF3	partial	NODE_102869_length_312_cov_3.246809.TEC1.183
E. vannus	NODE_102869_length_312_cov_3.246809	1	267	TEC2	ORF3	partial	NODE_102869_length_312_cov_3.246809.TEC2.164
E. vannus	NODE_102874_length_312_cov_3.110638	54	304	TEC1	ORF2	partial	NODE_102874_length_312_cov_3.110638.TEC1.184
E. vannus	NODE_102878_length_312_cov_2.936170	37	312	TEC1	ORF1	partial	NODE_102878_length_312_cov_2.936170.TEC1.185
E. vannus	NODE_102878_length_312_cov_2.936170	55	312	TEC2	ORF1	partial	NODE_102878_length_312_cov_2.936170.TEC2.165
E. vannus	NODE_102880_length_312_cov_2.889362	222	311	TEC2	ORF3	partial	NODE_102880_length_312_cov_2.889362.TEC2.166
E. vannus	NODE_102882_length_312_cov_2.787234	35	310	TEC1	ORF2	partial	NODE_102882_length_312_cov_2.787234.TEC1.186
E. vannus	NODE_102892_length_312_cov_2.489362	1	312	TEC1	ORF1	partial	NODE_102892_length_312_cov_2.489362.TEC1.187
E. vannus	NODE_102892_length_312_cov_2.489362	7	312	TEC2	ORF1	partial	NODE_102892_length_312_cov_2.489362.TEC2.167
E. vannus	NODE_102898_length_312_cov_2.357447	1	126	TEC1	ORF1	partial	NODE_102898_length_312_cov_2.357447.TEC1.188
E. vannus	NODE_102898_length_312_cov_2.357447	1	117	TEC2	ORF1	partial	NODE_102898_length_312_cov_2.357447.TEC2.168
E. vannus	NODE_102907_length_312_cov_2.191489	1	138	TEC1	ORF3	partial	NODE_102907_length_312_cov_2.191489.TEC1.189
E. vannus	NODE_102907_length_312_cov_2.191489	1	102	TEC2	ORF3	partial	NODE_102907_length_312_cov_2.191489.TEC2.169
E. vannus	NODE_102928_length_312_cov_1.817021	34	309	TEC1	ORF3	partial	NODE_102928_length_312_cov_1.817021.TEC1.190
E. vannus	NODE_102928_length_312_cov_1.817021	1	309	TEC2	ORF3	partial	NODE_102928_length_312_cov_1.817021.TEC2.170
E. vannus	NODE_102936_length_312_cov_1.617021	2	312	TEC1	ORF1	partial	NODE_102936_length_312_cov_1.617021.TEC1.191
E. vannus	NODE_102936_length_312_cov_1.617021	2	312	TEC2	ORF1	partial	NODE_102936_length_312_cov_1.617021.TEC2.171
E. vannus	NODE_102937_length_312_cov_1.600000	1	312	TEC1	ORF1	partial	NODE_102937_length_312_cov_1.600000.TEC1.192
E. vannus	NODE_102937_length_312_cov_1.600000	1	312	TEC2	ORF1	partial	NODE_102937_length_312_cov_1.600000.TEC2.172
E. vannus	NODE_10294_length_2442_cov_6.376321	9	926	TEC1	ORF2	partial	NODE_10294_length_2442_cov_6.376321.TEC1.193
E. vannus	NODE_10294_length_2442_cov_6.376321	1318	1659	TEC1	ORF3	partial	NODE_10294_length_2442_cov_6.376321.TEC1.193
E. vannus	NODE_10294_length_2442_cov_6.376321	69	926	TEC2	ORF2	partial	NODE_10294_length_2442_cov_6.376321.TEC2.173
E. vannus	NODE_102957_length_312_cov_1.387234	2	193	TEC1	ORF2	partial	NODE_102957_length_312_cov_1.387234.TEC1.194
E. vannus	NODE_102957_length_312_cov_1.387234	2	274	TEC2	ORF2	partial	NODE_102957_length_312_cov_1.387234.TEC2.174
E. vannus	NODE_102978_length_312_cov_1.242553	6	311	TEC1	ORF1	partial	NODE_102978_length_312_cov_1.242553.TEC1.195
E. vannus	NODE_102978_length_312_cov_1.242553	147	308	TEC2	ORF1	partial	NODE_102978_length_312_cov_1.242553.TEC2.175
E. vannus	NODE_102982_length_312_cov_1.242553	16	312	TEC1	ORF3	partial	NODE_102982_length_312_cov_1.242553.TEC1.196
E. vannus	NODE_102982_length_312_cov_1.242553	16	309	TEC2	ORF3	partial	NODE_102982_length_312_cov_1.242553.TEC2.176
E. vannus	NODE_103030_length_312_cov_0.919149	26	250	TEC2	ORF2	partial	NODE_103030_length_312_cov_0.919149.TEC2.177
E. vannus	NODE_103042_length_312_cov_0.846809	2	289	TEC1	ORF3	partial	NODE_103042_length_312_cov_0.846809.TEC1.197
E. vannus	NODE_103042_length_312_cov_0.846809	17	289	TEC2	ORF3	partial	NODE_103042_length_312_cov_0.846809.TEC2.178
E. vannus	NODE_10307_length_2440_cov_2.247143	1	108	TEC2	ORF2	partial	NODE_10307_length_2440_cov_2.247143.TEC2.179
E. vannus	NODE_10310_length_2439_cov_7.274767	732	1208	TBE	ORF2	partial	NODE_10310_length_2439_cov_7.274767.TBE.9
E. vannus	NODE_103131_length_311_cov_8.683761	183	311	TEC1	ORF3	partial	NODE_103131_length_311_cov_8.683761.TEC1.198
E. vannus	NODE_103131_length_311_cov_8.683761	150	311	TEC2	ORF3	partial	NODE_103131_length_311_cov_8.683761.TEC2.180
E. vannus	NODE_103149_length_311_cov_7.239316	213	311	TEC1	ORF3	partial	NODE_103149_length_311_cov_7.239316.TEC1.199
E. vannus	NODE_103149_length_311_cov_7.239316	180	311	TEC2	ORF3	partial	NODE_103149_length_311_cov_7.239316.TEC2.181
E. vannus	NODE_103184_length_311_cov_4.991453	3	215	TEC1	ORF3	partial	NODE_103184_length_311_cov_4.991453.TEC1.200
E. vannus	NODE_103184_length_311_cov_4.991453	3	182	TEC2	ORF3	partial	NODE_103184_length_311_cov_4.991453.TEC2.182
E. vannus	NODE_103189_length_311_cov_4.871795	1	309	TEC1	ORF2	partial	NODE_103189_length_311_cov_4.871795.TEC1.201
E. vannus	NODE_103193_length_311_cov_4.769231	1	311	TEC1	ORF2	partial	NODE_103193_length_311_cov_4.769231.TEC1.202
E. vannus	NODE_103206_length_311_cov_4.512821	137	307	TEC1	ORF1	partial	NODE_103206_length_311_cov_4.512821.TEC1.203
E. vannus	NODE_103206_length_311_cov_4.512821	128	310	TEC2	ORF1	partial	NODE_103206_length_311_cov_4.512821.TEC2.183
E. vannus	NODE_103232_length_311_cov_3.982906	3	311	TEC1	ORF2	partial	NODE_103232_length_311_cov_3.982906.TEC1.204
E. vannus	NODE_103243_length_311_cov_3.794872	63	311	TEC1	ORF3	partial	NODE_103243_length_311_cov_3.794872.TEC1.205
E. vannus	NODE_103243_length_311_cov_3.794872	33	308	TEC2	ORF3	partial	NODE_103243_length_311_cov_3.794872.TEC2.184
E. vannus	NODE_103245_length_311_cov_3.782051	2	253	TEC1	ORF1	partial	NODE_103245_length_311_cov_3.782051.TEC1.206
E. vannus	NODE_103245_length_311_cov_3.782051	2	292	TEC2	ORF1	partial	NODE_103245_length_311_cov_3.782051.TEC2.185
E. vannus	NODE_103249_length_311_cov_3.696581	3	176	TEC1	ORF1	partial	NODE_103249_length_311_cov_3.696581.TEC1.207
E. vannus	NODE_103252_length_311_cov_3.594017	3	311	TEC1	ORF2	partial	NODE_103252_length_311_cov_3.594017.TEC1.208
E. vannus	NODE_103253_length_311_cov_3.589744	3	98	TEC1	ORF3	partial	NODE_103253_length_311_cov_3.589744.TEC1.209
E. vannus	NODE_103253_length_311_cov_3.589744	3	128	TEC2	ORF3	partial	NODE_103253_length_311_cov_3.589744.TEC2.186
E. vannus	NODE_103268_length_311_cov_3.290598	240	311	TEC1	ORF3	partial	NODE_103268_length_311_cov_3.290598.TEC1.210
E. vannus	NODE_103275_length_311_cov_3.213675	2	295	TEC1	ORF1	partial	NODE_103275_length_311_cov_3.213675.TEC1.211
E. vannus	NODE_103275_length_311_cov_3.213675	5	289	TEC2	ORF1	partial	NODE_103275_length_311_cov_3.213675.TEC2.187
E. vannus	NODE_103280_length_311_cov_3.085470	3	311	TEC1	ORF3	partial	NODE_103280_length_311_cov_3.085470.TEC1.212
E. vannus	NODE_103280_length_311_cov_3.085470	3	311	TEC2	ORF3	partial	NODE_103280_length_311_cov_3.085470.TEC2.188
E. vannus	NODE_103284_length_311_cov_3.034188	3	218	TEC1	ORF3	partial	NODE_103284_length_311_cov_3.034188.TEC1.213
E. vannus	NODE_103284_length_311_cov_3.034188	3	182	TEC2	ORF3	partial	NODE_103284_length_311_cov_3.034188.TEC2.189
E. vannus	NODE_103287_length_311_cov_2.995726	2	310	TEC1	ORF2	partial	NODE_103287_length_311_cov_2.995726.TEC1.214
E. vannus	NODE_103287_length_311_cov_2.995726	5	280	TEC2	ORF2	partial	NODE_103287_length_311_cov_2.995726.TEC2.190
E. vannus	NODE_103291_length_311_cov_2.931624	1	309	TEC1	ORF1	partial	NODE_103291_length_311_cov_2.931624.TEC1.215
E. vannus	NODE_103291_length_311_cov_2.931624	1	300	TEC2	ORF1	partial	NODE_103291_length_311_cov_2.931624.TEC2.191
E. vannus	NODE_103300_length_311_cov_2.615385	3	311	TEC1	ORF3	partial	NODE_103300_length_311_cov_2.615385.TEC1.216
E. vannus	NODE_103300_length_311_cov_2.615385	3	311	TEC2	ORF3	partial	NODE_103300_length_311_cov_2.615385.TEC2.192
E. vannus	NODE_103310_length_311_cov_2.427350	5	310	TEC1	ORF3	partial	NODE_103310_length_311_cov_2.427350.TEC1.217
E. vannus	NODE_103310_length_311_cov_2.427350	2	301	TEC2	ORF3	partial	NODE_103310_length_311_cov_2.427350.TEC2.193
E. vannus	NODE_103318_length_311_cov_2.158120	2	310	TEC1	ORF3	partial	NODE_103318_length_311_cov_2.158120.TEC1.218
E. vannus	NODE_103318_length_311_cov_2.158120	5	310	TEC2	ORF3	partial	NODE_103318_length_311_cov_2.158120.TEC2.194
E. vannus	NODE_103353_length_311_cov_1.448718	2	310	TEC1	ORF1	partial	NODE_103353_length_311_cov_1.448718.TEC1.219
E. vannus	NODE_103353_length_311_cov_1.448718	5	310	TEC2	ORF1	partial	NODE_103353_length_311_cov_1.448718.TEC2.195
E. vannus	NODE_103368_length_311_cov_1.247863	5	307	TEC1	ORF1	partial	NODE_103368_length_311_cov_1.247863.TEC1.220
E. vannus	NODE_103368_length_311_cov_1.247863	167	310	TEC2	ORF1	partial	NODE_103368_length_311_cov_1.247863.TEC2.196
E. vannus	NODE_10337_length_2434_cov_8.045397	2364	2432	TEC1	ORF1	partial	NODE_10337_length_2434_cov_8.045397.TEC1.221
E. vannus	NODE_103466_length_310_cov_25.549356	3	305	TEC1	ORF1	partial	NODE_103466_length_310_cov_25.549356.TEC1.222
E. vannus	NODE_103466_length_310_cov_25.549356	6	308	TEC2	ORF1	partial	NODE_103466_length_310_cov_25.549356.TEC2.197
E. vannus	NODE_10347_length_2433_cov_2.288200	3	77	TEC1	ORF1	partial	NODE_10347_length_2433_cov_2.288200.TEC1.223
E. vannus	NODE_103487_length_310_cov_10.961373	3	308	TEC1	ORF1	partial	NODE_103487_length_310_cov_10.961373.TEC1.224
E. vannus	NODE_103487_length_310_cov_10.961373	3	308	TEC2	ORF1	partial	NODE_103487_length_310_cov_10.961373.TEC2.198
E. vannus	NODE_103508_length_310_cov_7.678112	165	308	TEC1	ORF3	partial	NODE_103508_length_310_cov_7.678112.TEC1.225
E. vannus	NODE_103508_length_310_cov_7.678112	201	308	TEC2	ORF3	partial	NODE_103508_length_310_cov_7.678112.TEC2.199
E. vannus	NODE_103526_length_310_cov_5.905579	2	305	TEC1	ORF1	partial	NODE_103526_length_310_cov_5.905579.TEC1.226
E. vannus	NODE_103526_length_310_cov_5.905579	2	305	TEC2	ORF1	partial	NODE_103526_length_310_cov_5.905579.TEC2.200
E. vannus	NODE_103542_length_310_cov_5.141631	2	308	TEC2	ORF2	partial	NODE_103542_length_310_cov_5.141631.TEC2.201
E. vannus	NODE_103550_length_310_cov_4.789700	246	308	TEC1	ORF2	partial	NODE_103550_length_310_cov_4.789700.TEC1.227
E. vannus	NODE_103553_length_310_cov_4.725322	3	309	TEC1	ORF2	partial	NODE_103553_length_310_cov_4.725322.TEC1.228
E. vannus	NODE_103553_length_310_cov_4.725322	21	309	TEC2	ORF2	partial	NODE_103553_length_310_cov_4.725322.TEC2.202
E. vannus	NODE_103556_length_310_cov_4.678112	150	308	TEC1	ORF3	partial	NODE_103556_length_310_cov_4.678112.TEC1.229
E. vannus	NODE_103556_length_310_cov_4.678112	150	308	TEC2	ORF3	partial	NODE_103556_length_310_cov_4.678112.TEC2.203
E. vannus	NODE_103558_length_310_cov_4.648069	1	309	TEC1	ORF2	partial	NODE_103558_length_310_cov_4.648069.TEC1.230
E. vannus	NODE_103558_length_310_cov_4.648069	1	276	TEC2	ORF2	partial	NODE_103558_length_310_cov_4.648069.TEC2.204
E. vannus	NODE_103573_length_310_cov_4.261803	107	295	TEC2	ORF1	partial	NODE_103573_length_310_cov_4.261803.TEC2.205
E. vannus	NODE_103586_length_310_cov_3.901288	147	308	TEC1	ORF2	partial	NODE_103586_length_310_cov_3.901288.TEC1.231
E. vannus	NODE_103586_length_310_cov_3.901288	171	308	TEC2	ORF2	partial	NODE_103586_length_310_cov_3.901288.TEC2.206
E. vannus	NODE_103597_length_310_cov_3.575107	167	310	TEC1	ORF3	partial	NODE_103597_length_310_cov_3.575107.TEC1.232
E. vannus	NODE_103597_length_310_cov_3.575107	137	304	TEC2	ORF3	partial	NODE_103597_length_310_cov_3.575107.TEC2.207
E. vannus	NODE_103601_length_310_cov_3.454936	137	307	TEC1	ORF1	partial	NODE_103601_length_310_cov_3.454936.TEC1.233
E. vannus	NODE_103601_length_310_cov_3.454936	128	310	TEC2	ORF1	partial	NODE_103601_length_310_cov_3.454936.TEC2.208
E. vannus	NODE_103609_length_310_cov_3.283262	19	309	TEC1	ORF2	partial	NODE_103609_length_310_cov_3.283262.TEC1.234
E. vannus	NODE_103609_length_310_cov_3.283262	1	309	TEC2	ORF2	partial	NODE_103609_length_310_cov_3.283262.TEC2.209
E. vannus	NODE_103611_length_310_cov_3.150215	1	309	TEC1	ORF2	partial	NODE_103611_length_310_cov_3.150215.TEC1.235
E. vannus	NODE_103619_length_310_cov_2.914163	3	308	TEC1	ORF2	partial	NODE_103619_length_310_cov_2.914163.TEC1.236
E. vannus	NODE_103619_length_310_cov_2.914163	3	308	TEC2	ORF2	partial	NODE_103619_length_310_cov_2.914163.TEC2.210
E. vannus	NODE_103622_length_310_cov_2.866953	206	310	TEC1	ORF1	partial	NODE_103622_length_310_cov_2.866953.TEC1.237
E. vannus	NODE_103622_length_310_cov_2.866953	209	310	TEC2	ORF1	partial	NODE_103622_length_310_cov_2.866953.TEC2.211
E. vannus	NODE_103635_length_310_cov_2.545064	18	302	TEC1	ORF2	partial	NODE_103635_length_310_cov_2.545064.TEC1.238
E. vannus	NODE_103635_length_310_cov_2.545064	6	302	TEC2	ORF2	partial	NODE_103635_length_310_cov_2.545064.TEC2.212
E. vannus	NODE_103647_length_310_cov_2.343348	16	303	TEC1	ORF2	partial	NODE_103647_length_310_cov_2.343348.TEC1.239
E. vannus	NODE_103647_length_310_cov_2.343348	1	303	TEC2	ORF2	partial	NODE_103647_length_310_cov_2.343348.TEC2.213
E. vannus	NODE_103664_length_310_cov_2.064378	52	309	TEC1	ORF3	partial	NODE_103664_length_310_cov_2.064378.TEC1.240
E. vannus	NODE_103664_length_310_cov_2.064378	88	309	TEC2	ORF3	partial	NODE_103664_length_310_cov_2.064378.TEC2.214
E. vannus	NODE_103667_length_310_cov_2.038627	6	308	TEC1	ORF1	partial	NODE_103667_length_310_cov_2.038627.TEC1.241
E. vannus	NODE_103667_length_310_cov_2.038627	3	308	TEC2	ORF1	partial	NODE_103667_length_310_cov_2.038627.TEC2.215
E. vannus	NODE_103669_length_310_cov_2.004292	34	310	TEC1	ORF3	partial	NODE_103669_length_310_cov_2.004292.TEC1.242
E. vannus	NODE_103669_length_310_cov_2.004292	1	310	TEC2	ORF3	partial	NODE_103669_length_310_cov_2.004292.TEC2.216
E. vannus	NODE_103693_length_310_cov_1.566524	3	308	TEC1	ORF1	partial	NODE_103693_length_310_cov_1.566524.TEC1.243
E. vannus	NODE_103693_length_310_cov_1.566524	6	308	TEC2	ORF1	partial	NODE_103693_length_310_cov_1.566524.TEC2.217
E. vannus	NODE_103816_length_309_cov_13.077586	2	292	TEC1	ORF3	partial	NODE_103816_length_309_cov_13.077586.TEC1.244
E. vannus	NODE_103816_length_309_cov_13.077586	8	292	TEC2	ORF3	partial	NODE_103816_length_309_cov_13.077586.TEC2.218
E. vannus	NODE_103830_length_309_cov_10.254310	1	174	TEC1	ORF1	partial	NODE_103830_length_309_cov_10.254310.TEC1.245
E. vannus	NODE_103830_length_309_cov_10.254310	1	165	TEC2	ORF1	partial	NODE_103830_length_309_cov_10.254310.TEC2.219
E. vannus	NODE_103878_length_309_cov_5.943966	1	309	TEC1	ORF1	partial	NODE_103878_length_309_cov_5.943966.TEC1.246
E. vannus	NODE_103878_length_309_cov_5.943966	16	309	TEC2	ORF1	partial	NODE_103878_length_309_cov_5.943966.TEC2.220
E. vannus	NODE_103884_length_309_cov_5.581897	2	307	TEC1	ORF3	partial	NODE_103884_length_309_cov_5.581897.TEC1.247
E. vannus	NODE_103884_length_309_cov_5.581897	2	307	TEC2	ORF3	partial	NODE_103884_length_309_cov_5.581897.TEC2.221
E. vannus	NODE_103900_length_309_cov_4.633621	2	304	TEC1	ORF1	partial	NODE_103900_length_309_cov_4.633621.TEC1.248
E. vannus	NODE_103900_length_309_cov_4.633621	2	307	TEC2	ORF1	partial	NODE_103900_length_309_cov_4.633621.TEC2.222
E. vannus	NODE_103911_length_309_cov_4.237069	3	309	TEC1	ORF2	partial	NODE_103911_length_309_cov_4.237069.TEC1.249
E. vannus	NODE_103911_length_309_cov_4.237069	3	309	TEC2	ORF2	partial	NODE_103911_length_309_cov_4.237069.TEC2.223
E. vannus	NODE_103918_length_309_cov_4.038793	1	309	TEC1	ORF1	partial	NODE_103918_length_309_cov_4.038793.TEC1.250
E. vannus	NODE_103918_length_309_cov_4.038793	1	306	TEC2	ORF1	partial	NODE_103918_length_309_cov_4.038793.TEC2.224
E. vannus	NODE_103923_length_309_cov_3.943966	3	308	TEC1	ORF2	partial	NODE_103923_length_309_cov_3.943966.TEC1.251
E. vannus	NODE_103923_length_309_cov_3.943966	3	308	TEC2	ORF2	partial	NODE_103923_length_309_cov_3.943966.TEC2.225
E. vannus	NODE_103939_length_309_cov_3.396552	18	308	TEC1	ORF3	partial	NODE_103939_length_309_cov_3.396552.TEC1.252
E. vannus	NODE_103939_length_309_cov_3.396552	3	302	TEC2	ORF3	partial	NODE_103939_length_309_cov_3.396552.TEC2.226
E. vannus	NODE_103941_length_309_cov_3.323276	232	309	TEC1	ORF1	partial	NODE_103941_length_309_cov_3.323276.TEC1.253
E. vannus	NODE_103951_length_309_cov_3.030172	3	98	TEC2	ORF2	partial	NODE_103951_length_309_cov_3.030172.TEC2.227
E. vannus	NODE_103973_length_309_cov_2.465517	1	309	TEC1	ORF1	partial	NODE_103973_length_309_cov_2.465517.TEC1.254
E. vannus	NODE_103973_length_309_cov_2.465517	1	309	TEC2	ORF1	partial	NODE_103973_length_309_cov_2.465517.TEC2.228
E. vannus	NODE_103978_length_309_cov_2.314655	3	308	TEC1	ORF1	partial	NODE_103978_length_309_cov_2.314655.TEC1.255
E. vannus	NODE_103978_length_309_cov_2.314655	3	308	TEC2	ORF1	partial	NODE_103978_length_309_cov_2.314655.TEC2.229
E. vannus	NODE_103981_length_309_cov_2.241379	18	308	TEC1	ORF2	partial	NODE_103981_length_309_cov_2.241379.TEC1.256
E. vannus	NODE_103981_length_309_cov_2.241379	18	305	TEC2	ORF2	partial	NODE_103981_length_309_cov_2.241379.TEC2.230
E. vannus	NODE_103984_length_309_cov_2.181034	204	308	TEC1	ORF3	partial	NODE_103984_length_309_cov_2.181034.TEC1.257
E. vannus	NODE_103984_length_309_cov_2.181034	171	308	TEC2	ORF3	partial	NODE_103984_length_309_cov_2.181034.TEC2.231
E. vannus	NODE_104012_length_309_cov_1.637931	5	307	TEC1	ORF1	partial	NODE_104012_length_309_cov_1.637931.TEC1.258
E. vannus	NODE_104012_length_309_cov_1.637931	2	307	TEC2	ORF1	partial	NODE_104012_length_309_cov_1.637931.TEC2.232
E. vannus	NODE_104057_length_309_cov_1.258621	2	307	TEC1	ORF1	partial	NODE_104057_length_309_cov_1.258621.TEC1.259
E. vannus	NODE_104057_length_309_cov_1.258621	5	283	TEC2	ORF1	partial	NODE_104057_length_309_cov_1.258621.TEC2.233
E. vannus	NODE_104061_length_309_cov_1.258621	21	164	TEC1	ORF2	partial	NODE_104061_length_309_cov_1.258621.TEC1.260
E. vannus	NODE_104068_length_309_cov_1.211207	75	308	TEC1	ORF1	partial	NODE_104068_length_309_cov_1.211207.TEC1.261
E. vannus	NODE_104068_length_309_cov_1.211207	84	308	TEC2	ORF1	partial	NODE_104068_length_309_cov_1.211207.TEC2.234
E. vannus	NODE_104091_length_309_cov_0.974138	121	309	TEC1	ORF3	partial	NODE_104091_length_309_cov_0.974138.TEC1.262
E. vannus	NODE_104091_length_309_cov_0.974138	91	309	TEC2	ORF3	partial	NODE_104091_length_309_cov_0.974138.TEC2.235
E. vannus	NODE_104175_length_308_cov_9.038961	3	308	TEC1	ORF3	partial	NODE_104175_length_308_cov_9.038961.TEC1.263
E. vannus	NODE_104175_length_308_cov_9.038961	3	272	TEC2	ORF3	partial	NODE_104175_length_308_cov_9.038961.TEC2.236
E. vannus	NODE_104181_length_308_cov_8.532468	2	103	TEC2	ORF1	partial	NODE_104181_length_308_cov_8.532468.TEC2.237
E. vannus	NODE_104189_length_308_cov_7.277056	3	170	TEC1	ORF1	partial	NODE_104189_length_308_cov_7.277056.TEC1.264
E. vannus	NODE_104189_length_308_cov_7.277056	3	164	TEC2	ORF1	partial	NODE_104189_length_308_cov_7.277056.TEC2.238
E. vannus	NODE_104190_length_308_cov_7.203463	2	307	TEC1	ORF1	partial	NODE_104190_length_308_cov_7.203463.TEC1.265
E. vannus	NODE_104190_length_308_cov_7.203463	2	307	TEC2	ORF1	partial	NODE_104190_length_308_cov_7.203463.TEC2.239
E. vannus	NODE_104197_length_308_cov_6.471861	147	308	TEC1	ORF1	partial	NODE_104197_length_308_cov_6.471861.TEC1.266
E. vannus	NODE_104197_length_308_cov_6.471861	153	308	TEC2	ORF1	partial	NODE_104197_length_308_cov_6.471861.TEC2.240
E. vannus	NODE_104201_length_308_cov_5.982684	59	307	TEC1	ORF3	partial	NODE_104201_length_308_cov_5.982684.TEC1.267
E. vannus	NODE_104201_length_308_cov_5.982684	59	304	TEC2	ORF3	partial	NODE_104201_length_308_cov_5.982684.TEC2.241
E. vannus	NODE_104202_length_308_cov_5.891775	3	299	TEC1	ORF3	partial	NODE_104202_length_308_cov_5.891775.TEC1.268
E. vannus	NODE_104202_length_308_cov_5.891775	3	263	TEC2	ORF3	partial	NODE_104202_length_308_cov_5.891775.TEC2.242
E. vannus	NODE_104204_length_308_cov_5.800866	53	307	TEC1	ORF1	partial	NODE_104204_length_308_cov_5.800866.TEC1.269
E. vannus	NODE_104204_length_308_cov_5.800866	53	307	TEC2	ORF1	partial	NODE_104204_length_308_cov_5.800866.TEC2.243
E. vannus	NODE_104207_length_308_cov_5.402597	1	288	TEC1	ORF1	partial	NODE_104207_length_308_cov_5.402597.TEC1.270
E. vannus	NODE_104207_length_308_cov_5.402597	1	291	TEC2	ORF1	partial	NODE_104207_length_308_cov_5.402597.TEC2.244
E. vannus	NODE_104222_length_308_cov_4.367965	3	308	TEC1	ORF3	partial	NODE_104222_length_308_cov_4.367965.TEC1.271
E. vannus	NODE_104222_length_308_cov_4.367965	3	281	TEC2	ORF3	partial	NODE_104222_length_308_cov_4.367965.TEC2.245
E. vannus	NODE_104240_length_308_cov_3.160173	1	303	TEC1	ORF1	partial	NODE_104240_length_308_cov_3.160173.TEC1.272
E. vannus	NODE_104240_length_308_cov_3.160173	1	306	TEC2	ORF1	partial	NODE_104240_length_308_cov_3.160173.TEC2.246
E. vannus	NODE_104243_length_308_cov_2.961039	1	306	TEC1	ORF1	partial	NODE_104243_length_308_cov_2.961039.TEC1.273
E. vannus	NODE_104243_length_308_cov_2.961039	4	306	TEC2	ORF1	partial	NODE_104243_length_308_cov_2.961039.TEC2.247
E. vannus	NODE_104247_length_308_cov_2.831169	3	308	TEC1	ORF1	partial	NODE_104247_length_308_cov_2.831169.TEC1.274
E. vannus	NODE_104247_length_308_cov_2.831169	3	308	TEC2	ORF1	partial	NODE_104247_length_308_cov_2.831169.TEC2.248
E. vannus	NODE_104254_length_308_cov_2.415584	2	307	TEC1	ORF1	partial	NODE_104254_length_308_cov_2.415584.TEC1.275
E. vannus	NODE_104254_length_308_cov_2.415584	2	307	TEC2	ORF1	partial	NODE_104254_length_308_cov_2.415584.TEC2.249
E. vannus	NODE_104258_length_308_cov_2.294372	1	303	TEC1	ORF3	partial	NODE_104258_length_308_cov_2.294372.TEC1.276
E. vannus	NODE_104258_length_308_cov_2.294372	1	306	TEC2	ORF3	partial	NODE_104258_length_308_cov_2.294372.TEC2.250
E. vannus	NODE_104270_length_308_cov_2.077922	56	307	TEC1	ORF3	partial	NODE_104270_length_308_cov_2.077922.TEC1.277
E. vannus	NODE_104270_length_308_cov_2.077922	77	307	TEC2	ORF3	partial	NODE_104270_length_308_cov_2.077922.TEC2.251
E. vannus	NODE_104271_length_308_cov_2.069264	2	307	TEC1	ORF1	partial	NODE_104271_length_308_cov_2.069264.TEC1.278
E. vannus	NODE_104271_length_308_cov_2.069264	2	307	TEC2	ORF1	partial	NODE_104271_length_308_cov_2.069264.TEC2.252
E. vannus	NODE_104272_length_308_cov_2.030303	3	89	TEC1	ORF2	partial	NODE_104272_length_308_cov_2.030303.TEC1.279
E. vannus	NODE_104276_length_308_cov_1.943723	33	266	TEC1	ORF2	partial	NODE_104276_length_308_cov_1.943723.TEC1.280
E. vannus	NODE_104276_length_308_cov_1.943723	9	164	TEC2	ORF2	partial	NODE_104276_length_308_cov_1.943723.TEC2.253
E. vannus	NODE_104286_length_308_cov_1.839827	1	306	TEC1	ORF1	partial	NODE_104286_length_308_cov_1.839827.TEC1.281
E. vannus	NODE_104286_length_308_cov_1.839827	1	300	TEC2	ORF1	partial	NODE_104286_length_308_cov_1.839827.TEC2.254
E. vannus	NODE_104297_length_308_cov_1.580087	10	308	TEC1	ORF2	partial	NODE_104297_length_308_cov_1.580087.TEC1.282
E. vannus	NODE_104315_length_308_cov_1.454545	2	304	TEC1	ORF1	partial	NODE_104315_length_308_cov_1.454545.TEC1.283
E. vannus	NODE_104315_length_308_cov_1.454545	2	295	TEC2	ORF1	partial	NODE_104315_length_308_cov_1.454545.TEC2.255
E. vannus	NODE_10437_length_2418_cov_10.408372	55	546	TEC1	ORF3	partial	NODE_10437_length_2418_cov_10.408372.TEC1.284
E. vannus	NODE_10437_length_2418_cov_10.408372	91	579	TEC2	ORF3	partial	NODE_10437_length_2418_cov_10.408372.TEC2.256
E. vannus	NODE_104388_length_308_cov_0.848485	6	306	TEC1	ORF1	partial	NODE_104388_length_308_cov_0.848485.TEC1.285
E. vannus	NODE_10442_length_2418_cov_2.676634	3	233	TEC1	ORF3	partial	NODE_10442_length_2418_cov_2.676634.TEC1.286
E. vannus	NODE_10442_length_2418_cov_2.676634	3	266	TEC2	ORF3	partial	NODE_10442_length_2418_cov_2.676634.TEC2.257
E. vannus	NODE_104442_length_307_cov_17.256522	3	278	TEC1	ORF3	partial	NODE_104442_length_307_cov_17.256522.TEC1.287
E. vannus	NODE_104442_length_307_cov_17.256522	3	278	TEC2	ORF3	partial	NODE_104442_length_307_cov_17.256522.TEC2.258
E. vannus	NODE_104446_length_307_cov_13.130435	1	306	TEC1	ORF2	partial	NODE_104446_length_307_cov_13.130435.TEC1.288
E. vannus	NODE_104453_length_307_cov_10.595652	2	307	TEC1	ORF3	partial	NODE_104453_length_307_cov_10.595652.TEC1.289
E. vannus	NODE_104453_length_307_cov_10.595652	2	307	TEC2	ORF3	partial	NODE_104453_length_307_cov_10.595652.TEC2.259
E. vannus	NODE_104460_length_307_cov_7.686957	3	164	TEC1	ORF3	partial	NODE_104460_length_307_cov_7.686957.TEC1.290
E. vannus	NODE_104460_length_307_cov_7.686957	21	155	TEC2	ORF3	partial	NODE_104460_length_307_cov_7.686957.TEC2.260
E. vannus	NODE_104462_length_307_cov_7.230435	2	145	TEC1	ORF3	partial	NODE_104462_length_307_cov_7.230435.TEC1.291
E. vannus	NODE_104462_length_307_cov_7.230435	2	109	TEC2	ORF3	partial	NODE_104462_length_307_cov_7.230435.TEC2.261
E. vannus	NODE_104463_length_307_cov_7.117391	232	306	TEC1	ORF3	partial	NODE_104463_length_307_cov_7.117391.TEC1.292
E. vannus	NODE_104463_length_307_cov_7.117391	235	300	TEC2	ORF3	partial	NODE_104463_length_307_cov_7.117391.TEC2.262
E. vannus	NODE_104476_length_307_cov_4.839130	197	307	TEC1	ORF3	partial	NODE_104476_length_307_cov_4.839130.TEC1.293
E. vannus	NODE_104476_length_307_cov_4.839130	164	307	TEC2	ORF3	partial	NODE_104476_length_307_cov_4.839130.TEC2.263
E. vannus	NODE_104489_length_307_cov_4.147826	1	240	TEC1	ORF1	partial	NODE_104489_length_307_cov_4.147826.TEC1.294
E. vannus	NODE_104490_length_307_cov_4.108696	3	305	TEC1	ORF2	partial	NODE_104490_length_307_cov_4.108696.TEC1.295
E. vannus	NODE_104529_length_307_cov_2.386957	2	166	TEC1	ORF2	partial	NODE_104529_length_307_cov_2.386957.TEC1.296
E. vannus	NODE_104531_length_307_cov_2.334783	3	305	TEC1	ORF3	partial	NODE_104531_length_307_cov_2.334783.TEC1.297
E. vannus	NODE_104531_length_307_cov_2.334783	3	305	TEC2	ORF3	partial	NODE_104531_length_307_cov_2.334783.TEC2.264
E. vannus	NODE_104534_length_307_cov_2.243478	136	246	TEC2	ORF2	partial	NODE_104534_length_307_cov_2.243478.TEC2.265
E. vannus	NODE_104535_length_307_cov_2.230435	3	275	TEC1	ORF2	partial	NODE_104535_length_307_cov_2.230435.TEC1.298
E. vannus	NODE_104535_length_307_cov_2.230435	6	242	TEC2	ORF2	partial	NODE_104535_length_307_cov_2.230435.TEC2.266
E. vannus	NODE_104542_length_307_cov_2.108696	1	306	TEC1	ORF1	partial	NODE_104542_length_307_cov_2.108696.TEC1.299
E. vannus	NODE_104542_length_307_cov_2.108696	7	303	TEC2	ORF1	partial	NODE_104542_length_307_cov_2.108696.TEC2.267
E. vannus	NODE_104552_length_307_cov_1.817391	90	305	TEC1	ORF1	partial	NODE_104552_length_307_cov_1.817391.TEC1.300
E. vannus	NODE_104561_length_307_cov_1.656522	40	183	TEC1	ORF1	partial	NODE_104561_length_307_cov_1.656522.TEC1.301
E. vannus	NODE_104561_length_307_cov_1.656522	40	186	TEC2	ORF1	partial	NODE_104561_length_307_cov_1.656522.TEC2.268
E. vannus	NODE_104601_length_307_cov_1.269565	20	307	TEC1	ORF1	partial	NODE_104601_length_307_cov_1.269565.TEC1.302
E. vannus	NODE_104691_length_306_cov_48.558952	1	306	TEC1	ORF1	partial	NODE_104691_length_306_cov_48.558952.TEC1.303
E. vannus	NODE_104691_length_306_cov_48.558952	1	306	TEC2	ORF1	partial	NODE_104691_length_306_cov_48.558952.TEC2.269
E. vannus	NODE_104723_length_306_cov_7.366812	2	247	TEC1	ORF1	partial	NODE_104723_length_306_cov_7.366812.TEC1.304
E. vannus	NODE_104723_length_306_cov_7.366812	2	247	TEC2	ORF1	partial	NODE_104723_length_306_cov_7.366812.TEC2.270
E. vannus	NODE_10472_length_2411_cov_3.779349	1726	2317	TEC1	ORF1	partial	NODE_10472_length_2411_cov_3.779349.TEC1.305
E. vannus	NODE_10472_length_2411_cov_3.779349	1729	2317	TEC2	ORF1	partial	NODE_10472_length_2411_cov_3.779349.TEC2.271
E. vannus	NODE_104738_length_306_cov_5.995633	3	299	TEC1	ORF2	partial	NODE_104738_length_306_cov_5.995633.TEC1.306
E. vannus	NODE_104738_length_306_cov_5.995633	3	257	TEC2	ORF2	partial	NODE_104738_length_306_cov_5.995633.TEC2.272
E. vannus	NODE_104739_length_306_cov_5.851528	2	94	TEC1	ORF3	partial	NODE_104739_length_306_cov_5.851528.TEC1.307
E. vannus	NODE_104739_length_306_cov_5.851528	2	127	TEC2	ORF3	partial	NODE_104739_length_306_cov_5.851528.TEC2.273
E. vannus	NODE_104747_length_306_cov_5.117904	3	128	TEC1	ORF2	partial	NODE_104747_length_306_cov_5.117904.TEC1.308
E. vannus	NODE_104748_length_306_cov_5.069869	2	304	TEC1	ORF1	partial	NODE_104748_length_306_cov_5.069869.TEC1.309
E. vannus	NODE_104748_length_306_cov_5.069869	2	304	TEC2	ORF1	partial	NODE_104748_length_306_cov_5.069869.TEC2.274
E. vannus	NODE_104752_length_306_cov_4.903930	6	110	TEC1	ORF3	partial	NODE_104752_length_306_cov_4.903930.TEC1.310
E. vannus	NODE_104752_length_306_cov_4.903930	3	110	TEC2	ORF3	partial	NODE_104752_length_306_cov_4.903930.TEC2.275
E. vannus	NODE_104755_length_306_cov_4.668122	1	306	TEC1	ORF3	partial	NODE_104755_length_306_cov_4.668122.TEC1.311
E. vannus	NODE_104755_length_306_cov_4.668122	1	306	TEC2	ORF3	partial	NODE_104755_length_306_cov_4.668122.TEC2.276
E. vannus	NODE_104756_length_306_cov_4.650655	5	304	TEC1	ORF1	partial	NODE_104756_length_306_cov_4.650655.TEC1.312
E. vannus	NODE_104756_length_306_cov_4.650655	2	301	TEC2	ORF1	partial	NODE_104756_length_306_cov_4.650655.TEC2.277
E. vannus	NODE_104765_length_306_cov_4.043668	5	142	TEC1	ORF3	partial	NODE_104765_length_306_cov_4.043668.TEC1.313
E. vannus	NODE_104765_length_306_cov_4.043668	2	130	TEC2	ORF3	partial	NODE_104765_length_306_cov_4.043668.TEC2.278
E. vannus	NODE_104772_length_306_cov_3.720524	1	306	TEC1	ORF3	partial	NODE_104772_length_306_cov_3.720524.TEC1.314
E. vannus	NODE_104772_length_306_cov_3.720524	1	285	TEC2	ORF3	partial	NODE_104772_length_306_cov_3.720524.TEC2.279
E. vannus	NODE_104781_length_306_cov_3.161572	2	304	TEC1	ORF1	partial	NODE_104781_length_306_cov_3.161572.TEC1.315
E. vannus	NODE_104781_length_306_cov_3.161572	2	301	TEC2	ORF1	partial	NODE_104781_length_306_cov_3.161572.TEC2.280
E. vannus	NODE_10479_length_2410_cov_3.699100	666	1772	TEC1	ORF2	partial	NODE_10479_length_2410_cov_3.699100.TEC1.316
E. vannus	NODE_10479_length_2410_cov_3.699100	666	2001	TEC2	ORF2	partial	NODE_10479_length_2410_cov_3.699100.TEC2.281
E. vannus	NODE_104808_length_306_cov_2.480349	3	305	TEC1	ORF2	partial	NODE_104808_length_306_cov_2.480349.TEC1.317
E. vannus	NODE_104809_length_306_cov_2.375546	13	168	TEC1	ORF1	partial	NODE_104809_length_306_cov_2.375546.TEC1.318
E. vannus	NODE_104809_length_306_cov_2.375546	1	168	TEC2	ORF1	partial	NODE_104809_length_306_cov_2.375546.TEC2.282
E. vannus	NODE_104812_length_306_cov_2.296943	3	290	TEC2	ORF1	partial	NODE_104812_length_306_cov_2.296943.TEC2.283
E. vannus	NODE_104819_length_306_cov_2.183406	13	306	TEC1	ORF3	partial	NODE_104819_length_306_cov_2.183406.TEC1.319
E. vannus	NODE_104819_length_306_cov_2.183406	49	306	TEC2	ORF3	partial	NODE_104819_length_306_cov_2.183406.TEC2.284
E. vannus	NODE_104820_length_306_cov_2.131004	1	225	TEC1	ORF1	partial	NODE_104820_length_306_cov_2.131004.TEC1.320
E. vannus	NODE_104820_length_306_cov_2.131004	161	304	TEC1	ORF1	partial	NODE_104820_length_306_cov_2.131004.TEC1.321
E. vannus	NODE_104820_length_306_cov_2.131004	1	234	TEC2	ORF1	partial	NODE_104820_length_306_cov_2.131004.TEC2.285
E. vannus	NODE_104821_length_306_cov_2.131004	97	306	TEC1	ORF3	partial	NODE_104821_length_306_cov_2.131004.TEC1.322
E. vannus	NODE_104821_length_306_cov_2.131004	97	306	TEC2	ORF3	partial	NODE_104821_length_306_cov_2.131004.TEC2.286
E. vannus	NODE_104824_length_306_cov_2.039301	3	305	TEC1	ORF2	partial	NODE_104824_length_306_cov_2.039301.TEC1.323
E. vannus	NODE_104828_length_306_cov_1.912664	1	306	TEC1	ORF2	partial	NODE_104828_length_306_cov_1.912664.TEC1.324
E. vannus	NODE_104836_length_306_cov_1.711790	2	256	TEC1	ORF1	partial	NODE_104836_length_306_cov_1.711790.TEC1.325
E. vannus	NODE_104836_length_306_cov_1.711790	2	166	TEC2	ORF1	partial	NODE_104836_length_306_cov_1.711790.TEC2.287
E. vannus	NODE_104837_length_306_cov_1.676856	112	306	TEC1	ORF1	partial	NODE_104837_length_306_cov_1.676856.TEC1.326
E. vannus	NODE_104837_length_306_cov_1.676856	130	306	TEC2	ORF1	partial	NODE_104837_length_306_cov_1.676856.TEC2.288
E. vannus	NODE_104842_length_306_cov_1.593886	2	235	TEC1	ORF2	partial	NODE_104842_length_306_cov_1.593886.TEC1.327
E. vannus	NODE_104855_length_306_cov_1.515284	1	306	TEC1	ORF2	partial	NODE_104855_length_306_cov_1.515284.TEC1.328
E. vannus	NODE_10485_length_2409_cov_3.623928	2149	2409	TEC1	ORF3	partial	NODE_10485_length_2409_cov_3.623928.TEC1.329
E. vannus	NODE_10485_length_2409_cov_3.623928	2116	2409	TEC2	ORF3	partial	NODE_10485_length_2409_cov_3.623928.TEC2.289
E. vannus	NODE_104866_length_306_cov_1.288210	70	306	TEC1	ORF1	partial	NODE_104866_length_306_cov_1.288210.TEC1.330
E. vannus	NODE_104866_length_306_cov_1.288210	73	255	TEC2	ORF1	partial	NODE_104866_length_306_cov_1.288210.TEC2.290
E. vannus	NODE_104949_length_305_cov_28.482456	1	303	TEC1	ORF1	partial	NODE_104949_length_305_cov_28.482456.TEC1.331
E. vannus	NODE_104949_length_305_cov_28.482456	1	288	TEC2	ORF1	partial	NODE_104949_length_305_cov_28.482456.TEC2.291
E. vannus	NODE_104977_length_305_cov_8.114035	91	303	TEC1	ORF1	partial	NODE_104977_length_305_cov_8.114035.TEC1.332
E. vannus	NODE_104977_length_305_cov_8.114035	91	303	TEC2	ORF1	partial	NODE_104977_length_305_cov_8.114035.TEC2.292
E. vannus	NODE_104979_length_305_cov_7.881579	3	305	TEC1	ORF1	partial	NODE_104979_length_305_cov_7.881579.TEC1.333
E. vannus	NODE_104979_length_305_cov_7.881579	3	305	TEC2	ORF1	partial	NODE_104979_length_305_cov_7.881579.TEC2.293
E. vannus	NODE_104991_length_305_cov_6.793860	1	204	TEC1	ORF1	partial	NODE_104991_length_305_cov_6.793860.TEC1.334
E. vannus	NODE_104999_length_305_cov_5.671053	3	305	TEC1	ORF3	partial	NODE_104999_length_305_cov_5.671053.TEC1.335
E. vannus	NODE_104999_length_305_cov_5.671053	3	305	TEC2	ORF3	partial	NODE_104999_length_305_cov_5.671053.TEC2.294
E. vannus	NODE_105000_length_305_cov_5.486842	1	304	TEC1	ORF1	partial	NODE_105000_length_305_cov_5.486842.TEC1.336
E. vannus	NODE_105000_length_305_cov_5.486842	1	304	TEC2	ORF1	partial	NODE_105000_length_305_cov_5.486842.TEC2.295
E. vannus	NODE_105006_length_305_cov_4.934211	6	305	TEC1	ORF3	partial	NODE_105006_length_305_cov_4.934211.TEC1.337
E. vannus	NODE_105006_length_305_cov_4.934211	6	269	TEC2	ORF3	partial	NODE_105006_length_305_cov_4.934211.TEC2.296
E. vannus	NODE_105010_length_305_cov_4.337719	1	183	TEC1	ORF1	partial	NODE_105010_length_305_cov_4.337719.TEC1.338
E. vannus	NODE_105010_length_305_cov_4.337719	1	192	TEC2	ORF1	partial	NODE_105010_length_305_cov_4.337719.TEC2.297
E. vannus	NODE_105011_length_305_cov_4.328947	21	305	TEC1	ORF3	partial	NODE_105011_length_305_cov_4.328947.TEC1.339
E. vannus	NODE_105011_length_305_cov_4.328947	57	305	TEC2	ORF3	partial	NODE_105011_length_305_cov_4.328947.TEC2.298
E. vannus	NODE_105017_length_305_cov_3.956140	1	303	TEC1	ORF1	partial	NODE_105017_length_305_cov_3.956140.TEC1.340
E. vannus	NODE_105017_length_305_cov_3.956140	1	300	TEC2	ORF1	partial	NODE_105017_length_305_cov_3.956140.TEC2.299
E. vannus	NODE_105036_length_305_cov_3.021930	3	305	TEC1	ORF1	partial	NODE_105036_length_305_cov_3.021930.TEC1.341
E. vannus	NODE_105036_length_305_cov_3.021930	6	305	TEC2	ORF1	partial	NODE_105036_length_305_cov_3.021930.TEC2.300
E. vannus	NODE_105042_length_305_cov_2.710526	3	305	TEC1	ORF1	partial	NODE_105042_length_305_cov_2.710526.TEC1.342
E. vannus	NODE_105042_length_305_cov_2.710526	6	305	TEC2	ORF1	partial	NODE_105042_length_305_cov_2.710526.TEC2.301
E. vannus	NODE_105052_length_305_cov_2.307018	1	297	TEC1	ORF1	partial	NODE_105052_length_305_cov_2.307018.TEC1.343
E. vannus	NODE_105052_length_305_cov_2.307018	1	288	TEC2	ORF1	partial	NODE_105052_length_305_cov_2.307018.TEC2.302
E. vannus	NODE_105059_length_305_cov_2.153509	1	297	TEC1	ORF2	partial	NODE_105059_length_305_cov_2.153509.TEC1.344
E. vannus	NODE_105059_length_305_cov_2.153509	10	297	TEC2	ORF2	partial	NODE_105059_length_305_cov_2.153509.TEC2.303
E. vannus	NODE_105061_length_305_cov_2.135965	2	304	TEC1	ORF2	partial	NODE_105061_length_305_cov_2.135965.TEC1.345
E. vannus	NODE_105061_length_305_cov_2.135965	2	304	TEC2	ORF2	partial	NODE_105061_length_305_cov_2.135965.TEC2.304
E. vannus	NODE_105077_length_305_cov_1.736842	9	305	TEC1	ORF2	partial	NODE_105077_length_305_cov_1.736842.TEC1.346
E. vannus	NODE_105078_length_305_cov_1.622807	9	296	TEC1	ORF2	partial	NODE_105078_length_305_cov_1.622807.TEC1.347
E. vannus	NODE_105078_length_305_cov_1.622807	9	305	TEC2	ORF2	partial	NODE_105078_length_305_cov_1.622807.TEC2.305
E. vannus	NODE_105107_length_305_cov_1.280702	2	151	TEC1	ORF3	partial	NODE_105107_length_305_cov_1.280702.TEC1.348
E. vannus	NODE_105107_length_305_cov_1.280702	14	151	TEC2	ORF3	partial	NODE_105107_length_305_cov_1.280702.TEC2.306
E. vannus	NODE_105121_length_305_cov_1.276316	22	303	TEC1	ORF1	partial	NODE_105121_length_305_cov_1.276316.TEC1.349
E. vannus	NODE_105121_length_305_cov_1.276316	6	303	TEC2	ORF1	partial	NODE_105121_length_305_cov_1.276316.TEC2.307
E. vannus	NODE_105133_length_305_cov_1.171053	59	301	TEC1	ORF1	partial	NODE_105133_length_305_cov_1.171053.TEC1.350
E. vannus	NODE_105133_length_305_cov_1.171053	56	301	TEC2	ORF1	partial	NODE_105133_length_305_cov_1.171053.TEC2.308
E. vannus	NODE_105142_length_305_cov_1.065789	134	304	TEC1	ORF1	partial	NODE_105142_length_305_cov_1.065789.TEC1.351
E. vannus	NODE_105142_length_305_cov_1.065789	41	304	TEC2	ORF1	partial	NODE_105142_length_305_cov_1.065789.TEC2.309
E. vannus	NODE_105164_length_305_cov_0.938596	2	268	TEC1	ORF2	partial	NODE_105164_length_305_cov_0.938596.TEC1.352
E. vannus	NODE_105164_length_305_cov_0.938596	2	178	TEC2	ORF2	partial	NODE_105164_length_305_cov_0.938596.TEC2.310
E. vannus	NODE_105229_length_304_cov_15.466960	44	304	TEC1	ORF3	partial	NODE_105229_length_304_cov_15.466960.TEC1.353
E. vannus	NODE_105229_length_304_cov_15.466960	44	304	TEC2	ORF3	partial	NODE_105229_length_304_cov_15.466960.TEC2.311
E. vannus	NODE_105236_length_304_cov_10.850220	2	304	TEC1	ORF1	partial	NODE_105236_length_304_cov_10.850220.TEC1.354
E. vannus	NODE_105236_length_304_cov_10.850220	2	304	TEC2	ORF1	partial	NODE_105236_length_304_cov_10.850220.TEC2.312
E. vannus	NODE_105259_length_304_cov_6.356828	2	76	TEC1	ORF3	partial	NODE_105259_length_304_cov_6.356828.TEC1.355
E. vannus	NODE_10525_length_2399_cov_9.602929	697	1877	TEC1	ORF2	partial	NODE_10525_length_2399_cov_9.602929.TEC1.356
E. vannus	NODE_10525_length_2399_cov_9.602929	697	1563	TEC2	ORF2	partial	NODE_10525_length_2399_cov_9.602929.TEC2.313
E. vannus	NODE_105284_length_304_cov_4.052863	151	288	TEC1	ORF1	partial	NODE_105284_length_304_cov_4.052863.TEC1.357
E. vannus	NODE_105297_length_304_cov_3.348018	5	304	TEC1	ORF2	partial	NODE_105297_length_304_cov_3.348018.TEC1.358
E. vannus	NODE_105298_length_304_cov_3.339207	63	302	TEC1	ORF2	partial	NODE_105298_length_304_cov_3.339207.TEC1.359
E. vannus	NODE_105304_length_304_cov_2.969163	1	183	TEC1	ORF3	partial	NODE_105304_length_304_cov_2.969163.TEC1.360
E. vannus	NODE_105304_length_304_cov_2.969163	13	147	TEC2	ORF3	partial	NODE_105304_length_304_cov_2.969163.TEC2.314
E. vannus	NODE_105315_length_304_cov_2.718062	1	303	TEC1	ORF3	partial	NODE_105315_length_304_cov_2.718062.TEC1.361
E. vannus	NODE_105315_length_304_cov_2.718062	1	303	TEC2	ORF3	partial	NODE_105315_length_304_cov_2.718062.TEC2.315
E. vannus	NODE_105321_length_304_cov_2.568282	154	303	TEC2	ORF2	partial	NODE_105321_length_304_cov_2.568282.TEC2.316
E. vannus	NODE_105327_length_304_cov_2.312775	153	302	TEC1	ORF1	partial	NODE_105327_length_304_cov_2.312775.TEC1.362
E. vannus	NODE_105327_length_304_cov_2.312775	156	302	TEC2	ORF1	partial	NODE_105327_length_304_cov_2.312775.TEC2.317
E. vannus	NODE_105333_length_304_cov_2.180617	3	95	TEC1	ORF1	partial	NODE_105333_length_304_cov_2.180617.TEC1.363
E. vannus	NODE_105336_length_304_cov_2.088106	2	304	TEC1	ORF1	partial	NODE_105336_length_304_cov_2.088106.TEC1.364
E. vannus	NODE_105336_length_304_cov_2.088106	2	304	TEC2	ORF1	partial	NODE_105336_length_304_cov_2.088106.TEC2.318
E. vannus	NODE_105357_length_304_cov_1.607930	2	303	TEC1	ORF3	partial	NODE_105357_length_304_cov_1.607930.TEC1.365
E. vannus	NODE_105357_length_304_cov_1.607930	2	288	TEC2	ORF3	partial	NODE_105357_length_304_cov_1.607930.TEC2.319
E. vannus	NODE_105366_length_304_cov_1.599119	3	233	TEC1	ORF2	partial	NODE_105366_length_304_cov_1.599119.TEC1.366
E. vannus	NODE_105415_length_304_cov_1.074890	3	199	TEC1	ORF1	partial	NODE_105415_length_304_cov_1.074890.TEC1.367
E. vannus	NODE_105415_length_304_cov_1.074890	3	199	TEC2	ORF1	partial	NODE_105415_length_304_cov_1.074890.TEC2.320
E. vannus	NODE_105485_length_303_cov_630.004425	3	245	TEC1	ORF1	partial	NODE_105485_length_303_cov_630.004425.TEC1.368
E. vannus	NODE_105510_length_303_cov_9.269912	109	303	TEC1	ORF1	partial	NODE_105510_length_303_cov_9.269912.TEC1.369
E. vannus	NODE_105510_length_303_cov_9.269912	100	303	TEC2	ORF1	partial	NODE_105510_length_303_cov_9.269912.TEC2.321
E. vannus	NODE_105516_length_303_cov_7.504425	3	301	TEC1	ORF1	partial	NODE_105516_length_303_cov_7.504425.TEC1.370
E. vannus	NODE_105516_length_303_cov_7.504425	6	301	TEC2	ORF1	partial	NODE_105516_length_303_cov_7.504425.TEC2.322
E. vannus	NODE_105518_length_303_cov_7.252212	1	303	TEC1	ORF1	partial	NODE_105518_length_303_cov_7.252212.TEC1.371
E. vannus	NODE_105518_length_303_cov_7.252212	1	303	TEC2	ORF1	partial	NODE_105518_length_303_cov_7.252212.TEC2.323
E. vannus	NODE_105519_length_303_cov_7.115044	3	137	TEC1	ORF3	partial	NODE_105519_length_303_cov_7.115044.TEC1.372
E. vannus	NODE_105519_length_303_cov_7.115044	3	167	TEC2	ORF3	partial	NODE_105519_length_303_cov_7.115044.TEC2.324
E. vannus	NODE_105544_length_303_cov_4.827434	1	138	TEC1	ORF1	partial	NODE_105544_length_303_cov_4.827434.TEC1.373
E. vannus	NODE_105544_length_303_cov_4.827434	1	120	TEC2	ORF1	partial	NODE_105544_length_303_cov_4.827434.TEC2.325
E. vannus	NODE_105556_length_303_cov_4.141593	2	286	TEC1	ORF1	partial	NODE_105556_length_303_cov_4.141593.TEC1.374
E. vannus	NODE_105556_length_303_cov_4.141593	86	286	TEC2	ORF1	partial	NODE_105556_length_303_cov_4.141593.TEC2.326
E. vannus	NODE_105557_length_303_cov_4.084071	2	139	TEC1	ORF3	partial	NODE_105557_length_303_cov_4.084071.TEC1.375
E. vannus	NODE_105557_length_303_cov_4.084071	5	169	TEC2	ORF3	partial	NODE_105557_length_303_cov_4.084071.TEC2.327
E. vannus	NODE_105558_length_303_cov_4.075221	3	302	TEC1	ORF1	partial	NODE_105558_length_303_cov_4.075221.TEC1.376
E. vannus	NODE_105558_length_303_cov_4.075221	6	302	TEC2	ORF1	partial	NODE_105558_length_303_cov_4.075221.TEC2.328
E. vannus	NODE_105560_length_303_cov_3.920354	9	140	TEC1	ORF2	partial	NODE_105560_length_303_cov_3.920354.TEC1.377
E. vannus	NODE_105563_length_303_cov_3.725664	75	302	TEC1	ORF3	partial	NODE_105563_length_303_cov_3.725664.TEC1.378
E. vannus	NODE_105563_length_303_cov_3.725664	60	266	TEC2	ORF3	partial	NODE_105563_length_303_cov_3.725664.TEC2.329
E. vannus	NODE_105566_length_303_cov_3.592920	1	300	TEC1	ORF2	partial	NODE_105566_length_303_cov_3.592920.TEC1.379
E. vannus	NODE_105566_length_303_cov_3.592920	1	303	TEC2	ORF2	partial	NODE_105566_length_303_cov_3.592920.TEC2.330
E. vannus	NODE_105572_length_303_cov_3.128319	3	302	TEC1	ORF1	partial	NODE_105572_length_303_cov_3.128319.TEC1.380
E. vannus	NODE_105572_length_303_cov_3.128319	9	302	TEC2	ORF1	partial	NODE_105572_length_303_cov_3.128319.TEC2.331
E. vannus	NODE_105595_length_303_cov_2.123894	3	302	TEC1	ORF1	partial	NODE_105595_length_303_cov_2.123894.TEC1.381
E. vannus	NODE_105595_length_303_cov_2.123894	3	302	TEC2	ORF1	partial	NODE_105595_length_303_cov_2.123894.TEC2.332
E. vannus	NODE_105600_length_303_cov_1.982301	1	264	TEC2	ORF1	partial	NODE_105600_length_303_cov_1.982301.TEC2.333
E. vannus	NODE_105616_length_303_cov_1.681416	2	301	TEC1	ORF2	partial	NODE_105616_length_303_cov_1.681416.TEC1.382
E. vannus	NODE_105627_length_303_cov_1.610619	2	301	TEC1	ORF1	partial	NODE_105627_length_303_cov_1.610619.TEC1.383
E. vannus	NODE_105627_length_303_cov_1.610619	2	301	TEC2	ORF1	partial	NODE_105627_length_303_cov_1.610619.TEC2.334
E. vannus	NODE_105636_length_303_cov_1.517699	15	296	TEC1	ORF2	partial	NODE_105636_length_303_cov_1.517699.TEC1.384
E. vannus	NODE_105636_length_303_cov_1.517699	27	227	TEC2	ORF2	partial	NODE_105636_length_303_cov_1.517699.TEC2.335
E. vannus	NODE_105672_length_303_cov_1.106195	27	300	TEC2	ORF1	partial	NODE_105672_length_303_cov_1.106195.TEC2.336
E. vannus	NODE_105715_length_303_cov_0.836283	6	302	TEC1	ORF3	partial	NODE_105715_length_303_cov_0.836283.TEC1.385
E. vannus	NODE_105715_length_303_cov_0.836283	3	290	TEC2	ORF3	partial	NODE_105715_length_303_cov_0.836283.TEC2.337
E. vannus	NODE_105740_length_302_cov_268.693333	109	300	TEC1	ORF3	partial	NODE_105740_length_302_cov_268.693333.TEC1.386
E. vannus	NODE_105740_length_302_cov_268.693333	2	300	TEC2	ORF3	partial	NODE_105740_length_302_cov_268.693333.TEC2.338
E. vannus	NODE_105758_length_302_cov_11.351111	3	302	TEC1	ORF1	partial	NODE_105758_length_302_cov_11.351111.TEC1.387
E. vannus	NODE_105758_length_302_cov_11.351111	3	299	TEC2	ORF1	partial	NODE_105758_length_302_cov_11.351111.TEC2.339
E. vannus	NODE_105764_length_302_cov_9.564444	3	302	TEC1	ORF2	partial	NODE_105764_length_302_cov_9.564444.TEC1.388
E. vannus	NODE_105764_length_302_cov_9.564444	6	302	TEC2	ORF2	partial	NODE_105764_length_302_cov_9.564444.TEC2.340
E. vannus	NODE_105765_length_302_cov_9.302222	3	302	TEC1	ORF1	partial	NODE_105765_length_302_cov_9.302222.TEC1.389
E. vannus	NODE_105765_length_302_cov_9.302222	3	302	TEC2	ORF1	partial	NODE_105765_length_302_cov_9.302222.TEC2.341
E. vannus	NODE_105780_length_302_cov_6.897778	3	215	TEC1	ORF1	partial	NODE_105780_length_302_cov_6.897778.TEC1.390
E. vannus	NODE_105793_length_302_cov_5.244444	2	301	TEC1	ORF1	partial	NODE_105793_length_302_cov_5.244444.TEC1.391
E. vannus	NODE_105793_length_302_cov_5.244444	20	301	TEC2	ORF1	partial	NODE_105793_length_302_cov_5.244444.TEC2.342
E. vannus	NODE_105810_length_302_cov_4.395556	174	302	TEC1	ORF3	partial	NODE_105810_length_302_cov_4.395556.TEC1.392
E. vannus	NODE_105810_length_302_cov_4.395556	174	302	TEC2	ORF3	partial	NODE_105810_length_302_cov_4.395556.TEC2.343
E. vannus	NODE_105815_length_302_cov_4.204444	1	279	TEC1	ORF1	partial	NODE_105815_length_302_cov_4.204444.TEC1.393
E. vannus	NODE_105819_length_302_cov_4.040000	1	294	TEC1	ORF2	partial	NODE_105819_length_302_cov_4.040000.TEC1.394
E. vannus	NODE_105819_length_302_cov_4.040000	1	300	TEC2	ORF2	partial	NODE_105819_length_302_cov_4.040000.TEC2.344
E. vannus	NODE_105820_length_302_cov_4.000000	3	302	TEC1	ORF2	partial	NODE_105820_length_302_cov_4.000000.TEC1.395
E. vannus	NODE_105820_length_302_cov_4.000000	3	299	TEC2	ORF2	partial	NODE_105820_length_302_cov_4.000000.TEC2.345
E. vannus	NODE_105826_length_302_cov_3.835556	3	302	TEC1	ORF2	partial	NODE_105826_length_302_cov_3.835556.TEC1.396
E. vannus	NODE_105826_length_302_cov_3.835556	3	302	TEC2	ORF2	partial	NODE_105826_length_302_cov_3.835556.TEC2.346
E. vannus	NODE_105829_length_302_cov_3.435556	233	301	TEC1	ORF3	partial	NODE_105829_length_302_cov_3.435556.TEC1.397
E. vannus	NODE_105863_length_302_cov_2.253333	2	301	TEC1	ORF1	partial	NODE_105863_length_302_cov_2.253333.TEC1.398
E. vannus	NODE_105863_length_302_cov_2.253333	2	301	TEC2	ORF1	partial	NODE_105863_length_302_cov_2.253333.TEC2.347
E. vannus	NODE_105876_length_302_cov_1.880000	1	301	TEC1	ORF3	partial	NODE_105876_length_302_cov_1.880000.TEC1.399
E. vannus	NODE_105876_length_302_cov_1.880000	4	298	TEC2	ORF3	partial	NODE_105876_length_302_cov_1.880000.TEC2.348
E. vannus	NODE_105887_length_302_cov_1.622222	2	301	TEC1	ORF2	partial	NODE_105887_length_302_cov_1.622222.TEC1.400
E. vannus	NODE_105887_length_302_cov_1.622222	5	205	TEC2	ORF2	partial	NODE_105887_length_302_cov_1.622222.TEC2.349
E. vannus	NODE_105899_length_302_cov_1.377778	129	299	TEC1	ORF3	partial	NODE_105899_length_302_cov_1.377778.TEC1.401
E. vannus	NODE_105899_length_302_cov_1.377778	165	299	TEC2	ORF3	partial	NODE_105899_length_302_cov_1.377778.TEC2.350
E. vannus	NODE_105901_length_302_cov_1.337778	23	298	TEC2	ORF2	partial	NODE_105901_length_302_cov_1.337778.TEC2.351
E. vannus	NODE_105910_length_302_cov_1.297778	1	149	TEC1	ORF2	partial	NODE_105910_length_302_cov_1.297778.TEC1.402
E. vannus	NODE_105919_length_302_cov_1.293333	1	301	TEC1	ORF2	partial	NODE_105919_length_302_cov_1.293333.TEC1.403
E. vannus	NODE_105919_length_302_cov_1.293333	110	298	TEC2	ORF2	partial	NODE_105919_length_302_cov_1.293333.TEC2.352
E. vannus	NODE_10595_length_2383_cov_4.095403	2155	2366	TEC1	ORF1	partial	NODE_10595_length_2383_cov_4.095403.TEC1.404
E. vannus	NODE_10595_length_2383_cov_4.095403	2167	2354	TEC2	ORF1	partial	NODE_10595_length_2383_cov_4.095403.TEC2.353
E. vannus	NODE_105968_length_302_cov_0.933333	23	301	TEC1	ORF3	partial	NODE_105968_length_302_cov_0.933333.TEC1.405
E. vannus	NODE_105968_length_302_cov_0.933333	23	301	TEC2	ORF3	partial	NODE_105968_length_302_cov_0.933333.TEC2.354
E. vannus	NODE_106007_length_301_cov_492.848214	2	301	TEC1	ORF1	partial	NODE_106007_length_301_cov_492.848214.TEC1.406
E. vannus	NODE_106007_length_301_cov_492.848214	2	166	TEC2	ORF1	partial	NODE_106007_length_301_cov_492.848214.TEC2.355
E. vannus	NODE_106016_length_301_cov_15.406250	5	295	TEC1	ORF2	partial	NODE_106016_length_301_cov_15.406250.TEC1.407
E. vannus	NODE_106016_length_301_cov_15.406250	2	301	TEC2	ORF2	partial	NODE_106016_length_301_cov_15.406250.TEC2.356
E. vannus	NODE_106030_length_301_cov_9.638393	3	299	TEC1	ORF1	partial	NODE_106030_length_301_cov_9.638393.TEC1.408
E. vannus	NODE_106030_length_301_cov_9.638393	3	296	TEC2	ORF1	partial	NODE_106030_length_301_cov_9.638393.TEC2.357
E. vannus	NODE_106031_length_301_cov_9.544643	2	301	TEC1	ORF1	partial	NODE_106031_length_301_cov_9.544643.TEC1.409
E. vannus	NODE_106031_length_301_cov_9.544643	2	292	TEC2	ORF1	partial	NODE_106031_length_301_cov_9.544643.TEC2.358
E. vannus	NODE_106045_length_301_cov_6.316964	3	221	TEC1	ORF1	partial	NODE_106045_length_301_cov_6.316964.TEC1.410
E. vannus	NODE_106045_length_301_cov_6.316964	3	221	TEC2	ORF1	partial	NODE_106045_length_301_cov_6.316964.TEC2.359
E. vannus	NODE_106056_length_301_cov_4.928571	134	301	TEC1	ORF3	partial	NODE_106056_length_301_cov_4.928571.TEC1.411
E. vannus	NODE_106056_length_301_cov_4.928571	104	301	TEC2	ORF3	partial	NODE_106056_length_301_cov_4.928571.TEC2.360
E. vannus	NODE_106061_length_301_cov_4.526786	158	301	TEC1	ORF1	partial	NODE_106061_length_301_cov_4.526786.TEC1.412
E. vannus	NODE_106061_length_301_cov_4.526786	164	301	TEC2	ORF1	partial	NODE_106061_length_301_cov_4.526786.TEC2.361
E. vannus	NODE_106063_length_301_cov_4.410714	3	299	TEC1	ORF2	partial	NODE_106063_length_301_cov_4.410714.TEC1.413
E. vannus	NODE_106066_length_301_cov_4.343750	1	192	TEC1	ORF1	partial	NODE_106066_length_301_cov_4.343750.TEC1.414
E. vannus	NODE_106066_length_301_cov_4.343750	1	186	TEC2	ORF1	partial	NODE_106066_length_301_cov_4.343750.TEC2.362
E. vannus	NODE_106070_length_301_cov_4.084821	3	146	TEC1	ORF1	partial	NODE_106070_length_301_cov_4.084821.TEC1.415
E. vannus	NODE_106070_length_301_cov_4.084821	3	161	TEC2	ORF1	partial	NODE_106070_length_301_cov_4.084821.TEC2.363
E. vannus	NODE_106074_length_301_cov_3.937500	3	301	TEC1	ORF3	partial	NODE_106074_length_301_cov_3.937500.TEC1.416
E. vannus	NODE_106074_length_301_cov_3.937500	3	274	TEC2	ORF3	partial	NODE_106074_length_301_cov_3.937500.TEC2.364
E. vannus	NODE_10607_length_2381_cov_5.984375	1880	2293	TEC1	ORF1	partial	NODE_10607_length_2381_cov_5.984375.TEC1.417
E. vannus	NODE_10607_length_2381_cov_5.984375	2072	2293	TEC2	ORF1	partial	NODE_10607_length_2381_cov_5.984375.TEC2.365
E. vannus	NODE_106089_length_301_cov_3.165179	179	301	TEC2	ORF3	partial	NODE_106089_length_301_cov_3.165179.TEC2.366
E. vannus	NODE_106098_length_301_cov_2.544643	3	149	TEC1	ORF3	partial	NODE_106098_length_301_cov_2.544643.TEC1.418
E. vannus	NODE_106098_length_301_cov_2.544643	12	179	TEC2	ORF3	partial	NODE_106098_length_301_cov_2.544643.TEC2.367
E. vannus	NODE_106099_length_301_cov_2.526786	77	301	TEC1	ORF1	partial	NODE_106099_length_301_cov_2.526786.TEC1.419
E. vannus	NODE_106099_length_301_cov_2.526786	77	298	TEC2	ORF1	partial	NODE_106099_length_301_cov_2.526786.TEC2.368
E. vannus	NODE_106101_length_301_cov_2.428571	1	165	TEC1	ORF1	partial	NODE_106101_length_301_cov_2.428571.TEC1.420
E. vannus	NODE_106101_length_301_cov_2.428571	1	174	TEC2	ORF1	partial	NODE_106101_length_301_cov_2.428571.TEC2.369
E. vannus	NODE_106120_length_301_cov_1.857143	2	217	TEC1	ORF3	partial	NODE_106120_length_301_cov_1.857143.TEC1.421
E. vannus	NODE_106120_length_301_cov_1.857143	2	247	TEC2	ORF3	partial	NODE_106120_length_301_cov_1.857143.TEC2.370
E. vannus	NODE_106138_length_301_cov_1.611607	3	299	TEC1	ORF2	partial	NODE_106138_length_301_cov_1.611607.TEC1.422
E. vannus	NODE_106138_length_301_cov_1.611607	3	299	TEC2	ORF2	partial	NODE_106138_length_301_cov_1.611607.TEC2.371
E. vannus	NODE_106143_length_301_cov_1.522321	15	221	TEC1	ORF1	partial	NODE_106143_length_301_cov_1.522321.TEC1.423
E. vannus	NODE_106143_length_301_cov_1.522321	3	221	TEC2	ORF1	partial	NODE_106143_length_301_cov_1.522321.TEC2.372
E. vannus	NODE_106153_length_301_cov_1.392857	172	300	TEC1	ORF2	partial	NODE_106153_length_301_cov_1.392857.TEC1.424
E. vannus	NODE_10633_length_2376_cov_4.834276	1476	1790	TBE	ORF2	partial	NODE_10633_length_2376_cov_4.834276.TBE.10
E. vannus	NODE_10646_length_2375_cov_2.430374	936	1334	TEC1	ORF1	partial	NODE_10646_length_2375_cov_2.430374.TEC1.425
E. vannus	NODE_10646_length_2375_cov_2.430374	939	1364	TEC2	ORF1	partial	NODE_10646_length_2375_cov_2.430374.TEC2.373
E. vannus	NODE_10646_length_2375_cov_2.430374	1784	2323	TBE	ORF2	partial	NODE_10646_length_2375_cov_2.430374.TBE.11
E. vannus	NODE_10691_length_2367_cov_12.725328	266	718	TBE	ORF2	partial	NODE_10691_length_2367_cov_12.725328.TBE.12
E. vannus	NODE_10693_length_2367_cov_2.769869	375	1802	TEC1	ORF2	partial	NODE_10693_length_2367_cov_2.769869.TEC1.426
E. vannus	NODE_10693_length_2367_cov_2.769869	2127	2366	TEC1	ORF1	partial	NODE_10693_length_2367_cov_2.769869.TEC1.427
E. vannus	NODE_10693_length_2367_cov_2.769869	375	1350	TEC2	ORF2	partial	NODE_10693_length_2367_cov_2.769869.TEC2.374
E. vannus	NODE_10701_length_2366_cov_4.267803	2	202	TEC1	ORF3	partial	NODE_10701_length_2366_cov_4.267803.TEC1.428
E. vannus	NODE_10701_length_2366_cov_4.267803	639	1084	TEC1	ORF2	partial	NODE_10701_length_2366_cov_4.267803.TEC1.428
E. vannus	NODE_10701_length_2366_cov_4.267803	32	166	TEC2	ORF3	partial	NODE_10701_length_2366_cov_4.267803.TEC2.375
E. vannus	NODE_10701_length_2366_cov_4.267803	645	905	TEC2	ORF2	partial	NODE_10701_length_2366_cov_4.267803.TEC2.375
E. vannus	NODE_10735_length_2361_cov_4.161559	6	134	TEC1	ORF1	partial	NODE_10735_length_2361_cov_4.161559.TEC1.429
E. vannus	NODE_10735_length_2361_cov_4.161559	3	134	TEC2	ORF1	partial	NODE_10735_length_2361_cov_4.161559.TEC2.376
E. vannus	NODE_10744_length_2359_cov_21.169588	165	656	TEC1	ORF1	partial	NODE_10744_length_2359_cov_21.169588.TEC1.430
E. vannus	NODE_10744_length_2359_cov_21.169588	156	611	TEC2	ORF1	partial	NODE_10744_length_2359_cov_21.169588.TEC2.377
E. vannus	NODE_10776_length_2351_cov_4.838610	3	155	TEC1	ORF1	partial	NODE_10776_length_2351_cov_4.838610.TEC1.431
E. vannus	NODE_10776_length_2351_cov_4.838610	9	146	TEC2	ORF1	partial	NODE_10776_length_2351_cov_4.838610.TEC2.378
E. vannus	NODE_10777_length_2351_cov_4.150396	206	775	TEC1	ORF1	partial	NODE_10777_length_2351_cov_4.150396.TEC1.432
E. vannus	NODE_10777_length_2351_cov_4.150396	188	799	TEC2	ORF1	partial	NODE_10777_length_2351_cov_4.150396.TEC2.379
E. vannus	NODE_10791_length_2348_cov_12.763981	3	551	TEC1	ORF1	partial	NODE_10791_length_2348_cov_12.763981.TEC1.433
E. vannus	NODE_10791_length_2348_cov_12.763981	1366	2346	TEC1	ORF2	partial	NODE_10791_length_2348_cov_12.763981.TEC1.434
E. vannus	NODE_10791_length_2348_cov_12.763981	3	605	TEC2	ORF1	partial	NODE_10791_length_2348_cov_12.763981.TEC2.380
E. vannus	NODE_10791_length_2348_cov_12.763981	1570	2346	TEC2	ORF2	partial	NODE_10791_length_2348_cov_12.763981.TEC2.381
E. vannus	NODE_10816_length_2344_cov_8.039700	117	974	TEC1	ORF1	partial	NODE_10816_length_2344_cov_8.039700.TEC1.435
E. vannus	NODE_10816_length_2344_cov_8.039700	1973	2341	TEC1	ORF2	partial	NODE_10816_length_2344_cov_8.039700.TEC1.436
E. vannus	NODE_10816_length_2344_cov_8.039700	120	974	TEC2	ORF1	partial	NODE_10816_length_2344_cov_8.039700.TEC2.382
E. vannus	NODE_10818_length_2344_cov_6.931846	1496	1807	TBE	ORF2	partial	NODE_10818_length_2344_cov_6.931846.TBE.13
E. vannus	NODE_10839_length_2341_cov_10.058304	2195	2341	TEC1	ORF1	partial	NODE_10839_length_2341_cov_10.058304.TEC1.437
E. vannus	NODE_10839_length_2341_cov_10.058304	2204	2341	TEC2	ORF1	partial	NODE_10839_length_2341_cov_10.058304.TEC2.383
E. vannus	NODE_10878_length_2335_cov_2.445527	57	621	TEC1	ORF2	partial	NODE_10878_length_2335_cov_2.445527.TEC1.438
E. vannus	NODE_10878_length_2335_cov_2.445527	24	481	TEC2	ORF2	partial	NODE_10878_length_2335_cov_2.445527.TEC2.384
E. vannus	NODE_10891_length_2332_cov_7.193348	1044	1655	TEC1	ORF1	partial	NODE_10891_length_2332_cov_7.193348.TEC1.439
E. vannus	NODE_10891_length_2332_cov_7.193348	1107	1655	TEC2	ORF1	partial	NODE_10891_length_2332_cov_7.193348.TEC2.385
E. vannus	NODE_10891_length_2332_cov_7.193348	1206	1637	TBE	ORF1	partial	NODE_10891_length_2332_cov_7.193348.TBE.14
E. vannus	NODE_10905_length_2330_cov_2.290723	51	263	TEC1	ORF1	partial	NODE_10905_length_2330_cov_2.290723.TEC1.440
E. vannus	NODE_10905_length_2330_cov_2.290723	60	263	TEC2	ORF1	partial	NODE_10905_length_2330_cov_2.290723.TEC2.386
E. vannus	NODE_10932_length_2326_cov_2.884393	3	77	TEC2	ORF2	partial	NODE_10932_length_2326_cov_2.884393.TEC2.387
E. vannus	NODE_10932_length_2326_cov_2.884393	939	1334	TEC2	ORF1	partial	NODE_10932_length_2326_cov_2.884393.TEC2.387
E. vannus	NODE_10932_length_2326_cov_2.884393	1787	2322	TBE	ORF2	partial	NODE_10932_length_2326_cov_2.884393.TBE.15
E. vannus	NODE_10933_length_2326_cov_2.350378	868	1357	TEC1	ORF3	partial	NODE_10933_length_2326_cov_2.350378.TEC1.441
E. vannus	NODE_10933_length_2326_cov_2.350378	1812	2276	TEC1	ORF2	partial	NODE_10933_length_2326_cov_2.350378.TEC1.441
E. vannus	NODE_10933_length_2326_cov_2.350378	856	1321	TEC2	ORF3	partial	NODE_10933_length_2326_cov_2.350378.TEC2.388
E. vannus	NODE_10933_length_2326_cov_2.350378	1821	2279	TEC2	ORF2	partial	NODE_10933_length_2326_cov_2.350378.TEC2.388
E. vannus	NODE_10934_length_2325_cov_18.732206	1	360	TEC1	ORF2	partial	NODE_10934_length_2325_cov_18.732206.TEC1.442
E. vannus	NODE_10934_length_2325_cov_18.732206	2017	2325	TEC1	ORF3	partial	NODE_10934_length_2325_cov_18.732206.TEC1.443
E. vannus	NODE_10934_length_2325_cov_18.732206	1	372	TEC2	ORF2	partial	NODE_10934_length_2325_cov_18.732206.TEC2.389
E. vannus	NODE_10934_length_2325_cov_18.732206	1984	2301	TEC2	ORF3	partial	NODE_10934_length_2325_cov_18.732206.TEC2.390
E. vannus	NODE_10960_length_2318_cov_22.717091	3	643	TEC1	ORF1	partial	NODE_10960_length_2318_cov_22.717091.TEC1.444
E. vannus	NODE_10960_length_2318_cov_22.717091	1116	2316	TEC1	ORF2	partial	NODE_10960_length_2318_cov_22.717091.TEC1.445
E. vannus	NODE_10960_length_2318_cov_22.717091	3	489	TEC2	ORF1	partial	NODE_10960_length_2318_cov_22.717091.TEC2.391
E. vannus	NODE_10960_length_2318_cov_22.717091	948	2316	TEC2	ORF2	partial	NODE_10960_length_2318_cov_22.717091.TEC2.392
E. vannus	NODE_10962_length_2317_cov_11.317857	501	1325	TEC1	ORF1	partial	NODE_10962_length_2317_cov_11.317857.TEC1.446
E. vannus	NODE_10962_length_2317_cov_11.317857	591	1295	TEC2	ORF1	partial	NODE_10962_length_2317_cov_11.317857.TEC2.393
E. vannus	NODE_10962_length_2317_cov_11.317857	618	1295	TBE	ORF1	partial	NODE_10962_length_2317_cov_11.317857.TBE.16
E. vannus	NODE_10962_length_2317_cov_11.317857	1755	2216	TBE	ORF2	partial	NODE_10962_length_2317_cov_11.317857.TBE.17
E. vannus	NODE_1096_length_8861_cov_3.740437	4211	4501	TBE	ORF3	partial	NODE_1096_length_8861_cov_3.740437.TBE.18
E. vannus	NODE_10972_length_2315_cov_1.662198	1682	1867	TEC1	ORF3	partial	NODE_10972_length_2315_cov_1.662198.TEC1.447
E. vannus	NODE_10972_length_2315_cov_1.662198	1682	1867	TEC2	ORF3	partial	NODE_10972_length_2315_cov_1.662198.TEC2.394
E. vannus	NODE_10984_length_2312_cov_5.649644	147	392	TBE	ORF2	partial	NODE_10984_length_2312_cov_5.649644.TBE.19
E. vannus	NODE_11002_length_2309_cov_4.689964	1662	2000	TEC2	ORF1	partial	NODE_11002_length_2309_cov_4.689964.TEC2.395
E. vannus	NODE_11025_length_2304_cov_9.898518	1916	2299	TEC1	ORF1	partial	NODE_11025_length_2304_cov_9.898518.TEC1.448
E. vannus	NODE_11025_length_2304_cov_9.898518	1946	2272	TEC2	ORF1	partial	NODE_11025_length_2304_cov_9.898518.TEC2.396
E. vannus	NODE_11025_length_2304_cov_9.898518	290	763	TBE	ORF2	partial	NODE_11025_length_2304_cov_9.898518.TBE.20
E. vannus	NODE_11084_length_2294_cov_5.851150	2	424	TEC1	ORF1	partial	NODE_11084_length_2294_cov_5.851150.TEC1.449
E. vannus	NODE_11084_length_2294_cov_5.851150	2	424	TEC2	ORF1	partial	NODE_11084_length_2294_cov_5.851150.TEC2.397
E. vannus	NODE_11159_length_2282_cov_2.402721	27	860	TEC1	ORF1	partial	NODE_11159_length_2282_cov_2.402721.TEC1.450
E. vannus	NODE_11159_length_2282_cov_2.402721	9	860	TEC2	ORF1	partial	NODE_11159_length_2282_cov_2.402721.TEC2.398
E. vannus	NODE_11174_length_2280_cov_2.475715	1295	1861	TEC1	ORF1	partial	NODE_11174_length_2280_cov_2.475715.TEC1.451
E. vannus	NODE_11174_length_2280_cov_2.475715	1319	1873	TEC2	ORF1	partial	NODE_11174_length_2280_cov_2.475715.TEC2.399
E. vannus	NODE_11178_length_2279_cov_4.692098	943	1465	TEC1	ORF1	partial	NODE_11178_length_2279_cov_4.692098.TEC1.452
E. vannus	NODE_11179_length_2278_cov_133.864153	931	1875	TEC1	ORF2	partial	NODE_11179_length_2278_cov_133.864153.TEC1.453
E. vannus	NODE_11179_length_2278_cov_133.864153	417	1875	TEC2	ORF2	partial	NODE_11179_length_2278_cov_133.864153.TEC2.400
E. vannus	NODE_11196_length_2276_cov_3.973624	2106	2273	TEC1	ORF2	partial	NODE_11196_length_2276_cov_3.973624.TEC1.454
E. vannus	NODE_11196_length_2276_cov_3.973624	2106	2276	TEC2	ORF2	partial	NODE_11196_length_2276_cov_3.973624.TEC2.401
E. vannus	NODE_11196_length_2276_cov_3.973624	28	252	TBE	ORF2	partial	NODE_11196_length_2276_cov_3.973624.TBE.21
E. vannus	NODE_11198_length_2275_cov_35.792994	429	1565	TEC1	ORF1	partial	NODE_11198_length_2275_cov_35.792994.TEC1.455
E. vannus	NODE_11198_length_2275_cov_35.792994	528	1565	TEC2	ORF1	partial	NODE_11198_length_2275_cov_35.792994.TEC2.402
E. vannus	NODE_111_length_17804_cov_5.476843	6242	6505	TBE	ORF3	partial	NODE_111_length_17804_cov_5.476843.TBE.22
E. vannus	NODE_11229_length_2272_cov_85.965831	2132	2269	TEC1	ORF1	partial	NODE_11229_length_2272_cov_85.965831.TEC1.456
E. vannus	NODE_11229_length_2272_cov_85.965831	2123	2272	TEC2	ORF1	partial	NODE_11229_length_2272_cov_85.965831.TEC2.403
E. vannus	NODE_11256_length_2267_cov_11.331507	1812	2267	TEC1	ORF1	partial	NODE_11256_length_2267_cov_11.331507.TEC1.457
E. vannus	NODE_11256_length_2267_cov_11.331507	1821	2267	TEC2	ORF1	partial	NODE_11256_length_2267_cov_11.331507.TEC2.404
E. vannus	NODE_11266_length_2266_cov_3.382823	7	81	TEC1	ORF3	partial	NODE_11266_length_2266_cov_3.382823.TEC1.458
E. vannus	NODE_11388_length_2244_cov_5.750346	263	753	TEC1	ORF3	partial	NODE_11388_length_2244_cov_5.750346.TEC1.459
E. vannus	NODE_11388_length_2244_cov_5.750346	299	786	TEC2	ORF3	partial	NODE_11388_length_2244_cov_5.750346.TEC2.405
E. vannus	NODE_113_length_17750_cov_6.069994	9828	10328	TBE	ORF2	partial	NODE_113_length_17750_cov_6.069994.TBE.23
E. vannus	NODE_11404_length_2241_cov_4.474584	58	445	TBE	ORF2	partial	NODE_11404_length_2241_cov_4.474584.TBE.24
E. vannus	NODE_11410_length_2240_cov_10.068886	1831	2112	TEC1	ORF3	partial	NODE_11410_length_2240_cov_10.068886.TEC1.460
E. vannus	NODE_11410_length_2240_cov_10.068886	1831	2115	TEC2	ORF3	partial	NODE_11410_length_2240_cov_10.068886.TEC2.406
E. vannus	NODE_11421_length_2238_cov_8.455807	3	236	TBE	ORF3	partial	NODE_11421_length_2238_cov_8.455807.TBE.25
E. vannus	NODE_11436_length_2236_cov_2.597499	375	608	TBE	ORF2	partial	NODE_11436_length_2236_cov_2.597499.TBE.26
E. vannus	NODE_11441_length_2235_cov_3.398981	1175	1351	TBE	ORF1	partial	NODE_11441_length_2235_cov_3.398981.TBE.27
E. vannus	NODE_11573_length_2217_cov_11.286916	1442	1903	TEC1	ORF3	partial	NODE_11573_length_2217_cov_11.286916.TEC1.461
E. vannus	NODE_11573_length_2217_cov_11.286916	1442	1873	TEC2	ORF3	partial	NODE_11573_length_2217_cov_11.286916.TEC2.407
E. vannus	NODE_11602_length_2213_cov_3.554307	353	634	TEC1	ORF3	partial	NODE_11602_length_2213_cov_3.554307.TEC1.462
E. vannus	NODE_11602_length_2213_cov_3.554307	353	598	TEC2	ORF3	partial	NODE_11602_length_2213_cov_3.554307.TEC2.408
E. vannus	NODE_11603_length_2213_cov_1.806180	3	1078	TEC1	ORF2	partial	NODE_11603_length_2213_cov_1.806180.TEC1.463
E. vannus	NODE_11603_length_2213_cov_1.806180	2018	2212	TEC1	ORF1	partial	NODE_11603_length_2213_cov_1.806180.TEC1.464
E. vannus	NODE_11603_length_2213_cov_1.806180	3	1341	TEC2	ORF2	partial	NODE_11603_length_2213_cov_1.806180.TEC2.409
E. vannus	NODE_11603_length_2213_cov_1.806180	1857	2212	TEC2	ORF1	partial	NODE_11603_length_2213_cov_1.806180.TEC2.410
E. vannus	NODE_11614_length_2211_cov_1.629803	297	410	TEC1	ORF2	partial	NODE_11614_length_2211_cov_1.629803.TEC1.465
E. vannus	NODE_11614_length_2211_cov_1.629803	297	416	TEC2	ORF2	partial	NODE_11614_length_2211_cov_1.629803.TEC2.411
E. vannus	NODE_11626_length_2208_cov_9.863914	1	102	TEC1	ORF3	partial	NODE_11626_length_2208_cov_9.863914.TEC1.466
E. vannus	NODE_11626_length_2208_cov_9.863914	1	135	TEC2	ORF3	partial	NODE_11626_length_2208_cov_9.863914.TEC2.412
E. vannus	NODE_11691_length_2199_cov_19.116400	1282	1872	TEC1	ORF1	partial	NODE_11691_length_2199_cov_19.116400.TEC1.467
E. vannus	NODE_11691_length_2199_cov_19.116400	1312	1872	TEC2	ORF1	partial	NODE_11691_length_2199_cov_19.116400.TEC2.413
E. vannus	NODE_11780_length_2185_cov_6.541271	965	1504	TEC1	ORF1	partial	NODE_11780_length_2185_cov_6.541271.TEC1.468
E. vannus	NODE_11780_length_2185_cov_6.541271	965	1561	TEC2	ORF1	partial	NODE_11780_length_2185_cov_6.541271.TEC2.414
E. vannus	NODE_11780_length_2185_cov_6.541271	15	474	TBE	ORF2	partial	NODE_11780_length_2185_cov_6.541271.TBE.28
E. vannus	NODE_11801_length_2181_cov_17.135456	4	1018	TEC1	ORF2	partial	NODE_11801_length_2181_cov_17.135456.TEC1.469
E. vannus	NODE_11801_length_2181_cov_17.135456	1323	2174	TEC1	ORF1	partial	NODE_11801_length_2181_cov_17.135456.TEC1.470
E. vannus	NODE_11801_length_2181_cov_17.135456	1	736	TEC2	ORF2	partial	NODE_11801_length_2181_cov_17.135456.TEC2.415
E. vannus	NODE_11801_length_2181_cov_17.135456	1410	2174	TEC2	ORF1	partial	NODE_11801_length_2181_cov_17.135456.TEC2.416
E. vannus	NODE_11825_length_2177_cov_3.879524	1393	1851	TEC1	ORF2	partial	NODE_11825_length_2177_cov_3.879524.TEC1.471
E. vannus	NODE_11825_length_2177_cov_3.879524	1384	1983	TEC2	ORF2	partial	NODE_11825_length_2177_cov_3.879524.TEC2.417
E. vannus	NODE_11881_length_2169_cov_29.345124	6	440	TBE	ORF2	partial	NODE_11881_length_2169_cov_29.345124.TBE.29
E. vannus	NODE_11899_length_2167_cov_3.428230	184	672	TEC1	ORF3	partial	NODE_11899_length_2167_cov_3.428230.TEC1.472
E. vannus	NODE_11899_length_2167_cov_3.428230	1095	2057	TEC1	ORF2	partial	NODE_11899_length_2167_cov_3.428230.TEC1.472
E. vannus	NODE_11899_length_2167_cov_3.428230	184	636	TEC2	ORF3	partial	NODE_11899_length_2167_cov_3.428230.TEC2.418
E. vannus	NODE_11899_length_2167_cov_3.428230	1095	2003	TEC2	ORF2	partial	NODE_11899_length_2167_cov_3.428230.TEC2.418
E. vannus	NODE_11989_length_2156_cov_6.752285	634	2082	TEC1	ORF1	partial	NODE_11989_length_2156_cov_6.752285.TEC1.473
E. vannus	NODE_11989_length_2156_cov_6.752285	640	2082	TEC2	ORF1	partial	NODE_11989_length_2156_cov_6.752285.TEC2.419
E. vannus	NODE_11990_length_2156_cov_6.359307	991	1680	TEC1	ORF1	partial	NODE_11990_length_2156_cov_6.359307.TEC1.474
E. vannus	NODE_11990_length_2156_cov_6.359307	958	1521	TEC2	ORF1	partial	NODE_11990_length_2156_cov_6.359307.TEC2.420
E. vannus	NODE_12019_length_2153_cov_4.572736	84	1041	TEC1	ORF1	partial	NODE_12019_length_2153_cov_4.572736.TEC1.475
E. vannus	NODE_12019_length_2153_cov_4.572736	521	874	TEC2	ORF1	partial	NODE_12019_length_2153_cov_4.572736.TEC2.421
E. vannus	NODE_1207_length_8534_cov_5.484333	8109	8461	TEC1	ORF3	partial	NODE_1207_length_8534_cov_5.484333.TEC1.476
E. vannus	NODE_12098_length_2142_cov_2.990315	306	1812	TEC1	ORF2	partial	NODE_12098_length_2142_cov_2.990315.TEC1.477
E. vannus	NODE_12098_length_2142_cov_2.990315	1436	1889	TEC2	ORF2	partial	NODE_12098_length_2142_cov_2.990315.TEC2.422
E. vannus	NODE_12123_length_2139_cov_1.634821	30	377	TEC1	ORF1	partial	NODE_12123_length_2139_cov_1.634821.TEC1.478
E. vannus	NODE_12123_length_2139_cov_1.634821	1273	2120	TEC1	ORF2	partial	NODE_12123_length_2139_cov_1.634821.TEC1.479
E. vannus	NODE_12123_length_2139_cov_1.634821	30	560	TEC2	ORF1	partial	NODE_12123_length_2139_cov_1.634821.TEC2.423
E. vannus	NODE_12123_length_2139_cov_1.634821	1273	2138	TEC2	ORF2	partial	NODE_12123_length_2139_cov_1.634821.TEC2.424
E. vannus	NODE_12135_length_2137_cov_5.347573	499	1041	TEC1	ORF1	partial	NODE_12135_length_2137_cov_5.347573.TEC1.480
E. vannus	NODE_12135_length_2137_cov_5.347573	499	1023	TEC2	ORF1	partial	NODE_12135_length_2137_cov_5.347573.TEC2.425
E. vannus	NODE_12260_length_2120_cov_15.321586	147	707	TEC1	ORF1	partial	NODE_12260_length_2120_cov_15.321586.TEC1.481
E. vannus	NODE_12260_length_2120_cov_15.321586	147	701	TEC2	ORF1	partial	NODE_12260_length_2120_cov_15.321586.TEC2.426
E. vannus	NODE_12306_length_2116_cov_2.880333	765	1073	TEC1	ORF3	partial	NODE_12306_length_2116_cov_2.880333.TEC1.482
E. vannus	NODE_12306_length_2116_cov_2.880333	1509	2112	TEC1	ORF2	partial	NODE_12306_length_2116_cov_2.880333.TEC1.482
E. vannus	NODE_12306_length_2116_cov_2.880333	765	1040	TEC2	ORF3	partial	NODE_12306_length_2116_cov_2.880333.TEC2.427
E. vannus	NODE_12306_length_2116_cov_2.880333	1500	2115	TEC2	ORF2	partial	NODE_12306_length_2116_cov_2.880333.TEC2.427
E. vannus	NODE_12306_length_2116_cov_2.880333	879	1295	TBE	ORF2	partial	NODE_12306_length_2116_cov_2.880333.TBE.30
E. vannus	NODE_12312_length_2115_cov_22.870952	18	475	TEC1	ORF2	partial	NODE_12312_length_2115_cov_22.870952.TEC1.483
E. vannus	NODE_12312_length_2115_cov_22.870952	18	475	TEC2	ORF2	partial	NODE_12312_length_2115_cov_22.870952.TEC2.428
E. vannus	NODE_12401_length_2103_cov_2.023692	17	616	TEC1	ORF1	partial	NODE_12401_length_2103_cov_2.023692.TEC1.484
E. vannus	NODE_12401_length_2103_cov_2.023692	17	721	TEC2	ORF1	partial	NODE_12401_length_2103_cov_2.023692.TEC2.429
E. vannus	NODE_12410_length_2101_cov_10.338933	878	1195	TEC1	ORF1	partial	NODE_12410_length_2101_cov_10.338933.TEC1.485
E. vannus	NODE_12411_length_2101_cov_8.289526	3	80	TEC1	ORF3	partial	NODE_12411_length_2101_cov_8.289526.TEC1.486
E. vannus	NODE_12411_length_2101_cov_8.289526	499	1960	TEC1	ORF2	partial	NODE_12411_length_2101_cov_8.289526.TEC1.486
E. vannus	NODE_12411_length_2101_cov_8.289526	499	1678	TEC2	ORF2	partial	NODE_12411_length_2101_cov_8.289526.TEC2.430
E. vannus	NODE_12456_length_2095_cov_94.087711	1	429	TEC1	ORF3	partial	NODE_12456_length_2095_cov_94.087711.TEC1.487
E. vannus	NODE_12456_length_2095_cov_94.087711	1	462	TEC2	ORF3	partial	NODE_12456_length_2095_cov_94.087711.TEC2.431
E. vannus	NODE_12500_length_2090_cov_2.912072	1916	2089	TEC1	ORF1	partial	NODE_12500_length_2090_cov_2.912072.TEC1.488
E. vannus	NODE_12500_length_2090_cov_2.912072	1919	2089	TEC2	ORF1	partial	NODE_12500_length_2090_cov_2.912072.TEC2.432
E. vannus	NODE_12515_length_2088_cov_3.095972	446	843	TBE	ORF2	partial	NODE_12515_length_2088_cov_3.095972.TBE.31
E. vannus	NODE_12545_length_2082_cov_11.189027	1826	2080	TEC1	ORF2	partial	NODE_12545_length_2082_cov_11.189027.TEC1.489
E. vannus	NODE_12545_length_2082_cov_11.189027	1369	1623	TEC2	ORF1	partial	NODE_12545_length_2082_cov_11.189027.TEC2.433
E. vannus	NODE_12545_length_2082_cov_11.189027	1826	2080	TEC2	ORF2	partial	NODE_12545_length_2082_cov_11.189027.TEC2.433
E. vannus	NODE_12550_length_2082_cov_3.280299	284	990	TEC1	ORF1	partial	NODE_12550_length_2082_cov_3.280299.TEC1.490
E. vannus	NODE_12550_length_2082_cov_3.280299	296	990	TEC2	ORF1	partial	NODE_12550_length_2082_cov_3.280299.TEC2.434
E. vannus	NODE_12559_length_2080_cov_10.580899	1374	1859	TEC1	ORF1	partial	NODE_12559_length_2080_cov_10.580899.TEC1.491
E. vannus	NODE_12559_length_2080_cov_10.580899	1374	1928	TEC2	ORF1	partial	NODE_12559_length_2080_cov_10.580899.TEC2.435
E. vannus	NODE_12559_length_2080_cov_10.580899	395	760	TBE	ORF2	partial	NODE_12559_length_2080_cov_10.580899.TBE.32
E. vannus	NODE_12596_length_2076_cov_2.419210	1560	1946	TEC2	ORF1	partial	NODE_12596_length_2076_cov_2.419210.TEC2.436
E. vannus	NODE_12596_length_2076_cov_2.419210	672	1003	TBE	ORF2	partial	NODE_12596_length_2076_cov_2.419210.TBE.33
E. vannus	NODE_12604_length_2075_cov_2.650150	1983	2075	TEC2	ORF2	partial	NODE_12604_length_2075_cov_2.650150.TEC2.437
E. vannus	NODE_12622_length_2073_cov_2.697395	1882	2052	TEC1	ORF3	partial	NODE_12622_length_2073_cov_2.697395.TEC1.492
E. vannus	NODE_12622_length_2073_cov_2.697395	1882	2052	TEC2	ORF3	partial	NODE_12622_length_2073_cov_2.697395.TEC2.438
E. vannus	NODE_12645_length_2070_cov_3.808831	1605	1910	TEC1	ORF1	partial	NODE_12645_length_2070_cov_3.808831.TEC1.493
E. vannus	NODE_12645_length_2070_cov_3.808831	1557	1913	TEC2	ORF1	partial	NODE_12645_length_2070_cov_3.808831.TEC2.439
E. vannus	NODE_12650_length_2070_cov_2.252885	308	1072	TEC1	ORF2	partial	NODE_12650_length_2070_cov_2.252885.TEC1.494
E. vannus	NODE_12650_length_2070_cov_2.252885	1481	1810	TEC1	ORF3	partial	NODE_12650_length_2070_cov_2.252885.TEC1.494
E. vannus	NODE_12650_length_2070_cov_2.252885	1514	1810	TEC2	ORF3	partial	NODE_12650_length_2070_cov_2.252885.TEC2.440
E. vannus	NODE_12655_length_2069_cov_4.882028	1789	2067	TEC1	ORF3	partial	NODE_12655_length_2069_cov_4.882028.TEC1.495
E. vannus	NODE_12655_length_2069_cov_4.882028	1789	2067	TEC2	ORF3	partial	NODE_12655_length_2069_cov_4.882028.TEC2.441
E. vannus	NODE_12757_length_2055_cov_20.660263	826	1119	TBE	ORF2	partial	NODE_12757_length_2055_cov_20.660263.TBE.34
E. vannus	NODE_1275_length_8296_cov_8.127874	8150	8296	TEC1	ORF1	partial	NODE_1275_length_8296_cov_8.127874.TEC1.496
E. vannus	NODE_1275_length_8296_cov_8.127874	8089	8296	TEC2	ORF1	partial	NODE_1275_length_8296_cov_8.127874.TEC2.442
E. vannus	NODE_12786_length_2051_cov_1.456434	940	1092	TEC1	ORF1	partial	NODE_12786_length_2051_cov_1.456434.TEC1.497
E. vannus	NODE_12786_length_2051_cov_1.456434	747	1095	TEC2	ORF1	partial	NODE_12786_length_2051_cov_1.456434.TEC2.443
E. vannus	NODE_12791_length_2050_cov_3.416624	719	1210	TEC1	ORF3	partial	NODE_12791_length_2050_cov_3.416624.TEC1.498
E. vannus	NODE_12791_length_2050_cov_3.416624	1626	2049	TEC1	ORF2	partial	NODE_12791_length_2050_cov_3.416624.TEC1.498
E. vannus	NODE_12791_length_2050_cov_3.416624	719	1174	TEC2	ORF3	partial	NODE_12791_length_2050_cov_3.416624.TEC2.444
E. vannus	NODE_12791_length_2050_cov_3.416624	1626	2049	TEC2	ORF2	partial	NODE_12791_length_2050_cov_3.416624.TEC2.444
E. vannus	NODE_12795_length_2049_cov_9.648580	1596	2033	TEC1	ORF1	partial	NODE_12795_length_2049_cov_9.648580.TEC1.499
E. vannus	NODE_12795_length_2049_cov_9.648580	1611	2033	TEC2	ORF1	partial	NODE_12795_length_2049_cov_9.648580.TEC2.445
E. vannus	NODE_12807_length_2047_cov_4.979188	105	1163	TEC1	ORF1	partial	NODE_12807_length_2047_cov_4.979188.TEC1.500
E. vannus	NODE_12807_length_2047_cov_4.979188	1546	1979	TEC1	ORF2	partial	NODE_12807_length_2047_cov_4.979188.TEC1.501
E. vannus	NODE_12807_length_2047_cov_4.979188	111	1145	TEC2	ORF1	partial	NODE_12807_length_2047_cov_4.979188.TEC2.446
E. vannus	NODE_12861_length_2039_cov_3.104995	1815	2030	TEC1	ORF1	partial	NODE_12861_length_2039_cov_3.104995.TEC1.502
E. vannus	NODE_12861_length_2039_cov_3.104995	1809	2030	TEC2	ORF1	partial	NODE_12861_length_2039_cov_3.104995.TEC2.447
E. vannus	NODE_1287_length_8248_cov_6.757680	6873	7085	TBE	ORF2	partial	NODE_1287_length_8248_cov_6.757680.TBE.35
E. vannus	NODE_12912_length_2033_cov_1.952965	154	363	TEC1	ORF1	partial	NODE_12912_length_2033_cov_1.952965.TEC1.503
E. vannus	NODE_12912_length_2033_cov_1.952965	154	345	TEC2	ORF1	partial	NODE_12912_length_2033_cov_1.952965.TEC2.448
E. vannus	NODE_12922_length_2031_cov_5.085977	709	933	TEC1	ORF1	partial	NODE_12922_length_2031_cov_5.085977.TEC1.504
E. vannus	NODE_12922_length_2031_cov_5.085977	718	930	TEC2	ORF1	partial	NODE_12922_length_2031_cov_5.085977.TEC2.449
E. vannus	NODE_12950_length_2027_cov_2.448205	1791	1994	TEC1	ORF1	partial	NODE_12950_length_2027_cov_2.448205.TEC1.505
E. vannus	NODE_12950_length_2027_cov_2.448205	1791	1994	TEC2	ORF1	partial	NODE_12950_length_2027_cov_2.448205.TEC2.450
E. vannus	NODE_12957_length_2025_cov_4.802361	655	1149	TEC1	ORF1	partial	NODE_12957_length_2025_cov_4.802361.TEC1.506
E. vannus	NODE_12957_length_2025_cov_4.802361	601	1188	TEC2	ORF1	partial	NODE_12957_length_2025_cov_4.802361.TEC2.451
E. vannus	NODE_12957_length_2025_cov_4.802361	1838	2023	TBE	ORF2	partial	NODE_12957_length_2025_cov_4.802361.TBE.36
E. vannus	NODE_12980_length_2021_cov_10.824588	9	1938	TEC1	ORF2	partial	NODE_12980_length_2021_cov_10.824588.TEC1.507
E. vannus	NODE_12980_length_2021_cov_10.824588	3	1413	TEC2	ORF2	partial	NODE_12980_length_2021_cov_10.824588.TEC2.452
E. vannus	NODE_12983_length_2021_cov_3.032407	19	508	TEC1	ORF3	partial	NODE_12983_length_2021_cov_3.032407.TEC1.508
E. vannus	NODE_12983_length_2021_cov_3.032407	55	508	TEC2	ORF3	partial	NODE_12983_length_2021_cov_3.032407.TEC2.453
E. vannus	NODE_13074_length_2010_cov_2.303156	379	975	TEC1	ORF1	partial	NODE_13074_length_2010_cov_2.303156.TEC1.509
E. vannus	NODE_13078_length_2009_cov_10.653209	801	1451	TEC1	ORF1	partial	NODE_13078_length_2009_cov_10.653209.TEC1.510
E. vannus	NODE_13078_length_2009_cov_10.653209	792	1436	TEC2	ORF1	partial	NODE_13078_length_2009_cov_10.653209.TEC2.454
E. vannus	NODE_13096_length_2008_cov_2.306577	234	638	TEC1	ORF1	partial	NODE_13096_length_2008_cov_2.306577.TEC1.511
E. vannus	NODE_13096_length_2008_cov_2.306577	234	770	TEC2	ORF1	partial	NODE_13096_length_2008_cov_2.306577.TEC2.455
E. vannus	NODE_13132_length_2003_cov_4.938733	256	1149	TEC1	ORF1	partial	NODE_13132_length_2003_cov_4.938733.TEC1.512
E. vannus	NODE_13139_length_2002_cov_8.168831	1	108	TEC2	ORF1	partial	NODE_13139_length_2002_cov_8.168831.TEC2.456
E. vannus	NODE_13144_length_2002_cov_3.344416	1875	2000	TEC1	ORF1	partial	NODE_13144_length_2002_cov_3.344416.TEC1.513
E. vannus	NODE_13144_length_2002_cov_3.344416	1884	2000	TEC2	ORF1	partial	NODE_13144_length_2002_cov_3.344416.TEC2.457
E. vannus	NODE_13153_length_2001_cov_43.239085	399	878	TEC1	ORF3	partial	NODE_13153_length_2001_cov_43.239085.TEC1.514
E. vannus	NODE_13153_length_2001_cov_43.239085	432	908	TEC2	ORF3	partial	NODE_13153_length_2001_cov_43.239085.TEC2.458
E. vannus	NODE_13153_length_2001_cov_43.239085	60	593	TBE	ORF2	partial	NODE_13153_length_2001_cov_43.239085.TBE.37
E. vannus	NODE_13209_length_1995_cov_7.201773	1468	1989	TEC1	ORF1	partial	NODE_13209_length_1995_cov_7.201773.TEC1.515
E. vannus	NODE_13209_length_1995_cov_7.201773	1468	1995	TEC2	ORF1	partial	NODE_13209_length_1995_cov_7.201773.TEC2.459
E. vannus	NODE_13209_length_1995_cov_7.201773	577	1004	TBE	ORF2	partial	NODE_13209_length_1995_cov_7.201773.TBE.38
E. vannus	NODE_13213_length_1995_cov_2.551616	625	1680	TEC1	ORF2	partial	NODE_13213_length_1995_cov_2.551616.TEC1.516
E. vannus	NODE_13213_length_1995_cov_2.551616	625	1494	TEC2	ORF2	partial	NODE_13213_length_1995_cov_2.551616.TEC2.460
E. vannus	NODE_13235_length_1991_cov_7.072100	1207	1650	TEC1	ORF1	partial	NODE_13235_length_1991_cov_7.072100.TEC1.517
E. vannus	NODE_13235_length_1991_cov_7.072100	1210	1719	TEC2	ORF1	partial	NODE_13235_length_1991_cov_7.072100.TEC2.461
E. vannus	NODE_13242_length_1990_cov_7.722426	2	76	TEC1	ORF1	partial	NODE_13242_length_1990_cov_7.722426.TEC1.518
E. vannus	NODE_13258_length_1988_cov_35.201988	906	1247	TBE	ORF2	partial	NODE_13258_length_1988_cov_35.201988.TBE.39
E. vannus	NODE_13279_length_1984_cov_13.315679	1126	1556	TEC1	ORF1	partial	NODE_13279_length_1984_cov_13.315679.TEC1.519
E. vannus	NODE_13304_length_1980_cov_50.058854	1541	1978	TEC1	ORF2	partial	NODE_13304_length_1980_cov_50.058854.TEC1.520
E. vannus	NODE_13304_length_1980_cov_50.058854	1604	1978	TEC2	ORF2	partial	NODE_13304_length_1980_cov_50.058854.TEC2.462
E. vannus	NODE_13308_length_1980_cov_1.356280	1130	1729	TEC1	ORF1	partial	NODE_13308_length_1980_cov_1.356280.TEC1.521
E. vannus	NODE_13342_length_1976_cov_5.116377	312	1771	TEC1	ORF2	partial	NODE_13342_length_1976_cov_5.116377.TEC1.522
E. vannus	NODE_13342_length_1976_cov_5.116377	312	1240	TEC2	ORF2	partial	NODE_13342_length_1976_cov_5.116377.TEC2.463
E. vannus	NODE_13366_length_1973_cov_1.569620	1	789	TEC1	ORF1	partial	NODE_13366_length_1973_cov_1.569620.TEC1.523
E. vannus	NODE_13366_length_1973_cov_1.569620	1091	1973	TEC1	ORF2	partial	NODE_13366_length_1973_cov_1.569620.TEC1.524
E. vannus	NODE_13366_length_1973_cov_1.569620	1	619	TEC2	ORF1	partial	NODE_13366_length_1973_cov_1.569620.TEC2.464
E. vannus	NODE_13385_length_1970_cov_5.140518	1497	1903	TEC1	ORF1	partial	NODE_13385_length_1970_cov_5.140518.TEC1.525
E. vannus	NODE_13396_length_1969_cov_5.276956	1142	1549	TEC1	ORF1	partial	NODE_13396_length_1969_cov_5.276956.TEC1.526
E. vannus	NODE_13414_length_1967_cov_12.406349	3	329	TEC1	ORF3	partial	NODE_13414_length_1967_cov_12.406349.TEC1.527
E. vannus	NODE_13414_length_1967_cov_12.406349	3	329	TEC2	ORF3	partial	NODE_13414_length_1967_cov_12.406349.TEC2.465
E. vannus	NODE_13441_length_1965_cov_1.975106	711	1022	TBE	ORF2	partial	NODE_13441_length_1965_cov_1.975106.TBE.40
E. vannus	NODE_13453_length_1963_cov_8.117179	1	126	TEC1	ORF2	partial	NODE_13453_length_1963_cov_8.117179.TEC1.528
E. vannus	NODE_13479_length_1960_cov_7.073818	248	391	TEC1	ORF1	partial	NODE_13479_length_1960_cov_7.073818.TEC1.529
E. vannus	NODE_13479_length_1960_cov_7.073818	248	382	TEC2	ORF1	partial	NODE_13479_length_1960_cov_7.073818.TEC2.466
E. vannus	NODE_13532_length_1954_cov_7.599361	2	241	TEC1	ORF1	partial	NODE_13532_length_1954_cov_7.599361.TEC1.530
E. vannus	NODE_13532_length_1954_cov_7.599361	648	1394	TEC1	ORF1	partial	NODE_13532_length_1954_cov_7.599361.TEC1.531
E. vannus	NODE_13532_length_1954_cov_7.599361	2	241	TEC2	ORF1	partial	NODE_13532_length_1954_cov_7.599361.TEC2.467
E. vannus	NODE_13532_length_1954_cov_7.599361	822	1439	TEC2	ORF1	partial	NODE_13532_length_1954_cov_7.599361.TEC2.468
E. vannus	NODE_13573_length_1948_cov_12.847675	1742	1945	TBE	ORF2	partial	NODE_13573_length_1948_cov_12.847675.TBE.41
E. vannus	NODE_13579_length_1948_cov_3.576697	1	93	TEC1	ORF1	partial	NODE_13579_length_1948_cov_3.576697.TEC1.532
E. vannus	NODE_13579_length_1948_cov_3.576697	1	84	TEC2	ORF1	partial	NODE_13579_length_1948_cov_3.576697.TEC2.469
E. vannus	NODE_13656_length_1939_cov_70.784640	259	548	TEC1	ORF3	partial	NODE_13656_length_1939_cov_70.784640.TEC1.533
E. vannus	NODE_13656_length_1939_cov_70.784640	793	1356	TEC1	ORF1	partial	NODE_13656_length_1939_cov_70.784640.TEC1.534
E. vannus	NODE_13656_length_1939_cov_70.784640	226	467	TEC2	ORF3	partial	NODE_13656_length_1939_cov_70.784640.TEC2.470
E. vannus	NODE_13656_length_1939_cov_70.784640	787	1359	TEC2	ORF1	partial	NODE_13656_length_1939_cov_70.784640.TEC2.471
E. vannus	NODE_13688_length_1934_cov_5.994615	927	1418	TEC1	ORF3	partial	NODE_13688_length_1934_cov_5.994615.TEC1.535
E. vannus	NODE_13688_length_1934_cov_5.994615	1834	1932	TEC1	ORF2	partial	NODE_13688_length_1934_cov_5.994615.TEC1.535
E. vannus	NODE_13688_length_1934_cov_5.994615	897	1382	TEC2	ORF3	partial	NODE_13688_length_1934_cov_5.994615.TEC2.472
E. vannus	NODE_1368_length_8048_cov_9.375737	3585	4466	TEC1	ORF1	partial	NODE_1368_length_8048_cov_9.375737.TEC1.536
E. vannus	NODE_1368_length_8048_cov_9.375737	3867	4481	TEC2	ORF1	partial	NODE_1368_length_8048_cov_9.375737.TEC2.473
E. vannus	NODE_13706_length_1932_cov_5.385445	1856	1930	TEC1	ORF1	partial	NODE_13706_length_1932_cov_5.385445.TEC1.537
E. vannus	NODE_13755_length_1928_cov_3.640194	1717	1926	TEC1	ORF1	partial	NODE_13755_length_1928_cov_3.640194.TEC1.538
E. vannus	NODE_13755_length_1928_cov_3.640194	1726	1926	TEC2	ORF1	partial	NODE_13755_length_1928_cov_3.640194.TEC2.474
E. vannus	NODE_13839_length_1918_cov_4.694188	1841	1918	TEC2	ORF1	partial	NODE_13839_length_1918_cov_4.694188.TEC2.475
E. vannus	NODE_13839_length_1918_cov_4.694188	603	956	TBE	ORF2	partial	NODE_13839_length_1918_cov_4.694188.TBE.42
E. vannus	NODE_13861_length_1914_cov_3.305389	24	407	TEC1	ORF1	partial	NODE_13861_length_1914_cov_3.305389.TEC1.539
E. vannus	NODE_13861_length_1914_cov_3.305389	24	383	TEC2	ORF1	partial	NODE_13861_length_1914_cov_3.305389.TEC2.476
E. vannus	NODE_13877_length_1912_cov_20.386376	463	1599	TEC1	ORF1	partial	NODE_13877_length_1912_cov_20.386376.TEC1.540
E. vannus	NODE_13877_length_1912_cov_20.386376	472	1437	TEC2	ORF1	partial	NODE_13877_length_1912_cov_20.386376.TEC2.477
E. vannus	NODE_13922_length_1906_cov_5.018043	283	693	TEC1	ORF1	partial	NODE_13922_length_1906_cov_5.018043.TEC1.541
E. vannus	NODE_13922_length_1906_cov_5.018043	208	693	TEC2	ORF1	partial	NODE_13922_length_1906_cov_5.018043.TEC2.478
E. vannus	NODE_13927_length_1906_cov_2.803718	1282	1653	TBE	ORF2	partial	NODE_13927_length_1906_cov_2.803718.TBE.43
E. vannus	NODE_13984_length_1899_cov_10.582327	594	1274	TEC1	ORF1	partial	NODE_13984_length_1899_cov_10.582327.TEC1.542
E. vannus	NODE_13984_length_1899_cov_10.582327	765	1274	TEC2	ORF1	partial	NODE_13984_length_1899_cov_10.582327.TEC2.479
E. vannus	NODE_13987_length_1899_cov_5.861690	997	1710	TEC1	ORF1	partial	NODE_13987_length_1899_cov_5.861690.TEC1.543
E. vannus	NODE_13987_length_1899_cov_5.861690	1150	1701	TEC2	ORF1	partial	NODE_13987_length_1899_cov_5.861690.TEC2.480
E. vannus	NODE_13996_length_1898_cov_5.751236	260	811	TEC2	ORF1	partial	NODE_13996_length_1898_cov_5.751236.TEC2.481
E. vannus	NODE_13998_length_1898_cov_4.212521	1043	1297	TEC1	ORF3	partial	NODE_13998_length_1898_cov_4.212521.TEC1.544
E. vannus	NODE_14017_length_1896_cov_3.269379	1817	1894	TEC1	ORF2	partial	NODE_14017_length_1896_cov_3.269379.TEC1.545
E. vannus	NODE_14022_length_1895_cov_3.390539	951	1541	TEC1	ORF1	partial	NODE_14022_length_1895_cov_3.390539.TEC1.546
E. vannus	NODE_14023_length_1895_cov_3.342684	886	1584	TEC1	ORF1	partial	NODE_14023_length_1895_cov_3.342684.TEC1.547
E. vannus	NODE_14023_length_1895_cov_3.342684	952	1584	TEC2	ORF1	partial	NODE_14023_length_1895_cov_3.342684.TEC2.482
E. vannus	NODE_14030_length_1894_cov_5.657677	1	762	TEC1	ORF1	partial	NODE_14030_length_1894_cov_5.657677.TEC1.548
E. vannus	NODE_14030_length_1894_cov_5.657677	1066	1893	TEC1	ORF2	partial	NODE_14030_length_1894_cov_5.657677.TEC1.549
E. vannus	NODE_14030_length_1894_cov_5.657677	1	690	TEC2	ORF1	partial	NODE_14030_length_1894_cov_5.657677.TEC2.483
E. vannus	NODE_14030_length_1894_cov_5.657677	1066	1887	TEC2	ORF2	partial	NODE_14030_length_1894_cov_5.657677.TEC2.484
E. vannus	NODE_14031_length_1894_cov_5.178316	2	91	TEC1	ORF3	partial	NODE_14031_length_1894_cov_5.178316.TEC1.550
E. vannus	NODE_14035_length_1894_cov_2.407265	29	481	TEC1	ORF3	partial	NODE_14035_length_1894_cov_2.407265.TEC1.551
E. vannus	NODE_14035_length_1894_cov_2.407265	65	481	TEC2	ORF3	partial	NODE_14035_length_1894_cov_2.407265.TEC2.485
E. vannus	NODE_1403_length_7960_cov_17.785234	7401	7892	TEC1	ORF3	partial	NODE_1403_length_7960_cov_17.785234.TEC1.552
E. vannus	NODE_1403_length_7960_cov_17.785234	7371	7856	TEC2	ORF3	partial	NODE_1403_length_7960_cov_17.785234.TEC2.486
E. vannus	NODE_14059_length_1891_cov_5.297685	152	1891	TEC1	ORF1	partial	NODE_14059_length_1891_cov_5.297685.TEC1.553
E. vannus	NODE_14059_length_1891_cov_5.297685	1182	1891	TEC2	ORF1	partial	NODE_14059_length_1891_cov_5.297685.TEC2.487
E. vannus	NODE_14099_length_1887_cov_3.004972	1794	1886	TEC1	ORF2	partial	NODE_14099_length_1887_cov_3.004972.TEC1.554
E. vannus	NODE_14151_length_1882_cov_28.472576	222	641	TBE	ORF2	partial	NODE_14151_length_1882_cov_28.472576.TBE.44
E. vannus	NODE_14163_length_1881_cov_2.861973	577	1038	TEC1	ORF1	partial	NODE_14163_length_1881_cov_2.861973.TEC1.555
E. vannus	NODE_14163_length_1881_cov_2.861973	577	1008	TEC2	ORF1	partial	NODE_14163_length_1881_cov_2.861973.TEC2.488
E. vannus	NODE_14215_length_1876_cov_29.779322	1	435	TEC1	ORF3	partial	NODE_14215_length_1876_cov_29.779322.TEC1.556
E. vannus	NODE_14215_length_1876_cov_29.779322	1	468	TEC2	ORF3	partial	NODE_14215_length_1876_cov_29.779322.TEC2.489
E. vannus	NODE_14246_length_1872_cov_13.948747	303	1142	TEC1	ORF1	partial	NODE_14246_length_1872_cov_13.948747.TEC1.557
E. vannus	NODE_14246_length_1872_cov_13.948747	309	1145	TEC2	ORF1	partial	NODE_14246_length_1872_cov_13.948747.TEC2.490
E. vannus	NODE_14252_length_1872_cov_3.397214	3	104	TEC1	ORF3	partial	NODE_14252_length_1872_cov_3.397214.TEC1.558
E. vannus	NODE_14252_length_1872_cov_3.397214	3	137	TEC2	ORF3	partial	NODE_14252_length_1872_cov_3.397214.TEC2.491
E. vannus	NODE_14262_length_1870_cov_4.682097	335	953	TEC1	ORF1	partial	NODE_14262_length_1870_cov_4.682097.TEC1.559
E. vannus	NODE_14272_length_1869_cov_11.354353	247	804	TEC1	ORF1	partial	NODE_14272_length_1869_cov_11.354353.TEC1.560
E. vannus	NODE_14272_length_1869_cov_11.354353	238	795	TEC2	ORF1	partial	NODE_14272_length_1869_cov_11.354353.TEC2.492
E. vannus	NODE_14276_length_1869_cov_6.319754	481	894	TEC1	ORF1	partial	NODE_14276_length_1869_cov_6.319754.TEC1.561
E. vannus	NODE_14276_length_1869_cov_6.319754	352	888	TEC2	ORF1	partial	NODE_14276_length_1869_cov_6.319754.TEC2.493
E. vannus	NODE_14329_length_1864_cov_2.514270	740	1863	TEC1	ORF1	partial	NODE_14329_length_1864_cov_2.514270.TEC1.562
E. vannus	NODE_14329_length_1864_cov_2.514270	737	1776	TEC2	ORF1	partial	NODE_14329_length_1864_cov_2.514270.TEC2.494
E. vannus	NODE_14332_length_1863_cov_28.778275	15	794	TEC1	ORF1	partial	NODE_14332_length_1863_cov_28.778275.TEC1.563
E. vannus	NODE_14332_length_1863_cov_28.778275	15	866	TEC2	ORF1	partial	NODE_14332_length_1863_cov_28.778275.TEC2.495
E. vannus	NODE_14366_length_1860_cov_6.444195	271	894	TEC1	ORF1	partial	NODE_14366_length_1860_cov_6.444195.TEC1.564
E. vannus	NODE_14366_length_1860_cov_6.444195	271	981	TEC2	ORF1	partial	NODE_14366_length_1860_cov_6.444195.TEC2.496
E. vannus	NODE_14399_length_1857_cov_4.226404	796	1119	TBE	ORF3	partial	NODE_14399_length_1857_cov_4.226404.TBE.45
E. vannus	NODE_14417_length_1855_cov_4.579303	3	122	TEC1	ORF1	partial	NODE_14417_length_1855_cov_4.579303.TEC1.565
E. vannus	NODE_14417_length_1855_cov_4.579303	3	122	TEC2	ORF1	partial	NODE_14417_length_1855_cov_4.579303.TEC2.497
E. vannus	NODE_14464_length_1851_cov_4.473506	294	416	TEC1	ORF3	partial	NODE_14464_length_1851_cov_4.473506.TEC1.566
E. vannus	NODE_14464_length_1851_cov_4.473506	294	416	TEC2	ORF3	partial	NODE_14464_length_1851_cov_4.473506.TEC2.498
E. vannus	NODE_14485_length_1849_cov_2.387698	324	1524	TEC1	ORF2	partial	NODE_14485_length_1849_cov_2.387698.TEC1.567
E. vannus	NODE_14485_length_1849_cov_2.387698	684	1527	TEC2	ORF2	partial	NODE_14485_length_1849_cov_2.387698.TEC2.499
E. vannus	NODE_14502_length_1847_cov_3.223164	686	1330	TEC1	ORF1	partial	NODE_14502_length_1847_cov_3.223164.TEC1.568
E. vannus	NODE_14510_length_1846_cov_2.899378	1	170	TEC1	ORF1	partial	NODE_14510_length_1846_cov_2.899378.TEC1.569
E. vannus	NODE_14510_length_1846_cov_2.899378	1	161	TEC2	ORF1	partial	NODE_14510_length_1846_cov_2.899378.TEC2.500
E. vannus	NODE_14533_length_1842_cov_9.435127	2	136	TEC1	ORF1	partial	NODE_14533_length_1842_cov_9.435127.TEC1.570
E. vannus	NODE_14533_length_1842_cov_9.435127	2	136	TEC2	ORF1	partial	NODE_14533_length_1842_cov_9.435127.TEC2.501
E. vannus	NODE_14541_length_1841_cov_22.393424	2	385	TEC1	ORF2	partial	NODE_14541_length_1841_cov_22.393424.TEC1.571
E. vannus	NODE_14541_length_1841_cov_22.393424	805	1296	TEC1	ORF3	partial	NODE_14541_length_1841_cov_22.393424.TEC1.571
E. vannus	NODE_14541_length_1841_cov_22.393424	2	385	TEC2	ORF2	partial	NODE_14541_length_1841_cov_22.393424.TEC2.502
E. vannus	NODE_14541_length_1841_cov_22.393424	841	1308	TEC2	ORF3	partial	NODE_14541_length_1841_cov_22.393424.TEC2.502
E. vannus	NODE_14541_length_1841_cov_22.393424	478	1002	TBE	ORF2	partial	NODE_14541_length_1841_cov_22.393424.TBE.46
E. vannus	NODE_14593_length_1836_cov_4.166572	1332	1751	TEC1	ORF3	partial	NODE_14593_length_1836_cov_4.166572.TEC1.572
E. vannus	NODE_14593_length_1836_cov_4.166572	1323	1715	TEC2	ORF3	partial	NODE_14593_length_1836_cov_4.166572.TEC2.503
E. vannus	NODE_14645_length_1831_cov_7.059863	208	717	TEC1	ORF1	partial	NODE_14645_length_1831_cov_7.059863.TEC1.573
E. vannus	NODE_14645_length_1831_cov_7.059863	196	717	TEC2	ORF1	partial	NODE_14645_length_1831_cov_7.059863.TEC2.504
E. vannus	NODE_14661_length_1830_cov_4.103252	1244	1753	TEC1	ORF1	partial	NODE_14661_length_1830_cov_4.103252.TEC1.574
E. vannus	NODE_14697_length_1825_cov_93.131007	302	1762	TEC1	ORF2	partial	NODE_14697_length_1825_cov_93.131007.TEC1.575
E. vannus	NODE_14697_length_1825_cov_93.131007	302	1216	TEC2	ORF2	partial	NODE_14697_length_1825_cov_93.131007.TEC2.505
E. vannus	NODE_14716_length_1824_cov_2.278191	40	1385	TEC1	ORF1	partial	NODE_14716_length_1824_cov_2.278191.TEC1.576
E. vannus	NODE_14716_length_1824_cov_2.278191	40	1484	TEC2	ORF1	partial	NODE_14716_length_1824_cov_2.278191.TEC2.506
E. vannus	NODE_14736_length_1821_cov_2.867546	15	766	TEC1	ORF1	partial	NODE_14736_length_1821_cov_2.867546.TEC1.577
E. vannus	NODE_14736_length_1821_cov_2.867546	9	766	TEC2	ORF1	partial	NODE_14736_length_1821_cov_2.867546.TEC2.507
E. vannus	NODE_14756_length_1818_cov_38.400345	3	146	TEC1	ORF2	partial	NODE_14756_length_1818_cov_38.400345.TEC1.578
E. vannus	NODE_14756_length_1818_cov_38.400345	3	182	TEC2	ORF2	partial	NODE_14756_length_1818_cov_38.400345.TEC2.508
E. vannus	NODE_14792_length_1814_cov_2.818653	544	1148	TEC2	ORF1	partial	NODE_14792_length_1814_cov_2.818653.TEC2.509
E. vannus	NODE_14809_length_1813_cov_2.040323	1417	1811	TEC1	ORF3	partial	NODE_14809_length_1813_cov_2.040323.TEC1.579
E. vannus	NODE_14809_length_1813_cov_2.040323	1417	1811	TEC2	ORF3	partial	NODE_14809_length_1813_cov_2.040323.TEC2.510
E. vannus	NODE_14812_length_1812_cov_4.640346	2	82	TEC2	ORF2	partial	NODE_14812_length_1812_cov_4.640346.TEC2.511
E. vannus	NODE_14841_length_1810_cov_2.974033	1375	1805	TEC1	ORF1	partial	NODE_14841_length_1810_cov_2.974033.TEC1.580
E. vannus	NODE_14842_length_1810_cov_2.971725	2	379	TEC1	ORF1	partial	NODE_14842_length_1810_cov_2.971725.TEC1.581
E. vannus	NODE_14842_length_1810_cov_2.971725	2	388	TEC2	ORF1	partial	NODE_14842_length_1810_cov_2.971725.TEC2.512
E. vannus	NODE_14940_length_1801_cov_4.067285	1562	1801	TEC1	ORF3	partial	NODE_14940_length_1801_cov_4.067285.TEC1.582
E. vannus	NODE_14940_length_1801_cov_4.067285	1562	1801	TEC2	ORF3	partial	NODE_14940_length_1801_cov_4.067285.TEC2.513
E. vannus	NODE_14962_length_1799_cov_2.418699	21	239	TEC1	ORF1	partial	NODE_14962_length_1799_cov_2.418699.TEC1.583
E. vannus	NODE_14962_length_1799_cov_2.418699	24	275	TEC2	ORF1	partial	NODE_14962_length_1799_cov_2.418699.TEC2.514
E. vannus	NODE_14962_length_1799_cov_2.418699	1231	1707	TEC2	ORF2	partial	NODE_14962_length_1799_cov_2.418699.TEC2.515
E. vannus	NODE_14987_length_1796_cov_2.572426	273	1148	TEC1	ORF1	partial	NODE_14987_length_1796_cov_2.572426.TEC1.584
E. vannus	NODE_14987_length_1796_cov_2.572426	513	1160	TEC2	ORF1	partial	NODE_14987_length_1796_cov_2.572426.TEC2.516
E. vannus	NODE_15007_length_1793_cov_20.532634	375	803	TBE	ORF2	partial	NODE_15007_length_1793_cov_20.532634.TBE.47
E. vannus	NODE_15013_length_1793_cov_3.840326	2	172	TEC1	ORF2	partial	NODE_15013_length_1793_cov_3.840326.TEC1.585
E. vannus	NODE_15017_length_1793_cov_2.797786	546	985	TEC1	ORF3	partial	NODE_15017_length_1793_cov_2.797786.TEC1.586
E. vannus	NODE_15017_length_1793_cov_2.797786	579	982	TEC2	ORF3	partial	NODE_15017_length_1793_cov_2.797786.TEC2.517
E. vannus	NODE_15064_length_1788_cov_2.372297	166	573	TEC1	ORF1	partial	NODE_15064_length_1788_cov_2.372297.TEC1.587
E. vannus	NODE_15064_length_1788_cov_2.372297	163	576	TEC2	ORF1	partial	NODE_15064_length_1788_cov_2.372297.TEC2.518
E. vannus	NODE_15084_length_1786_cov_5.022820	850	1233	TBE	ORF2	partial	NODE_15084_length_1786_cov_5.022820.TBE.48
E. vannus	NODE_15139_length_1781_cov_3.650235	405	1261	TEC1	ORF1	partial	NODE_15139_length_1781_cov_3.650235.TEC1.588
E. vannus	NODE_15139_length_1781_cov_3.650235	322	1249	TEC2	ORF1	partial	NODE_15139_length_1781_cov_3.650235.TEC2.519
E. vannus	NODE_15163_length_1778_cov_6.694297	1632	1778	TEC1	ORF1	partial	NODE_15163_length_1778_cov_6.694297.TEC1.589
E. vannus	NODE_15163_length_1778_cov_6.694297	928	1778	TEC2	ORF1	partial	NODE_15163_length_1778_cov_6.694297.TEC2.520
E. vannus	NODE_15168_length_1778_cov_2.190476	904	1380	TEC1	ORF3	partial	NODE_15168_length_1778_cov_2.190476.TEC1.590
E. vannus	NODE_15168_length_1778_cov_2.190476	904	1344	TEC2	ORF3	partial	NODE_15168_length_1778_cov_2.190476.TEC2.521
E. vannus	NODE_1519_length_7659_cov_3.899367	2215	2704	TEC1	ORF3	complete	NODE_1519_length_7659_cov_3.899367.TEC1.591
E. vannus	NODE_1519_length_7659_cov_3.899367	3130	4142	TEC1	ORF2	complete	NODE_1519_length_7659_cov_3.899367.TEC1.591
E. vannus	NODE_1519_length_7659_cov_3.899367	5000	5981	TEC1	ORF1	complete	NODE_1519_length_7659_cov_3.899367.TEC1.591
E. vannus	NODE_1519_length_7659_cov_3.899367	2459	2668	TEC2	ORF3	complete	NODE_1519_length_7659_cov_3.899367.TEC2.522
E. vannus	NODE_1519_length_7659_cov_3.899367	3124	4036	TEC2	ORF2	complete	NODE_1519_length_7659_cov_3.899367.TEC2.522
E. vannus	NODE_1519_length_7659_cov_3.899367	4967	5984	TEC2	ORF1	complete	NODE_1519_length_7659_cov_3.899367.TEC2.522
E. vannus	NODE_15276_length_1767_cov_8.986391	804	1292	TEC1	ORF3	partial	NODE_15276_length_1767_cov_8.986391.TEC1.592
E. vannus	NODE_15276_length_1767_cov_8.986391	804	1256	TEC2	ORF3	partial	NODE_15276_length_1767_cov_8.986391.TEC2.523
E. vannus	NODE_15276_length_1767_cov_8.986391	1098	1613	TBE	ORF2	partial	NODE_15276_length_1767_cov_8.986391.TBE.49
E. vannus	NODE_152_length_16409_cov_6.914279	14063	14812	TBE	ORF3	partial	NODE_152_length_16409_cov_6.914279.TBE.50
E. vannus	NODE_15303_length_1765_cov_3.915877	324	1765	TEC1	ORF2	partial	NODE_15303_length_1765_cov_3.915877.TEC1.593
E. vannus	NODE_15303_length_1765_cov_3.915877	324	1225	TEC2	ORF2	partial	NODE_15303_length_1765_cov_3.915877.TEC2.524
E. vannus	NODE_15362_length_1759_cov_2.068966	702	1352	TEC1	ORF1	partial	NODE_15362_length_1759_cov_2.068966.TEC1.594
E. vannus	NODE_15362_length_1759_cov_2.068966	702	1358	TEC2	ORF1	partial	NODE_15362_length_1759_cov_2.068966.TEC2.525
E. vannus	NODE_15382_length_1757_cov_4.130357	3	971	TEC1	ORF2	partial	NODE_15382_length_1757_cov_4.130357.TEC1.595
E. vannus	NODE_15382_length_1757_cov_4.130357	57	971	TEC2	ORF2	partial	NODE_15382_length_1757_cov_4.130357.TEC2.526
E. vannus	NODE_15387_length_1757_cov_1.858929	238	1281	TEC1	ORF1	partial	NODE_15387_length_1757_cov_1.858929.TEC1.596
E. vannus	NODE_15403_length_1755_cov_2.757449	325	816	TEC1	ORF1	partial	NODE_15403_length_1755_cov_2.757449.TEC1.597
E. vannus	NODE_15403_length_1755_cov_2.757449	424	831	TEC2	ORF1	partial	NODE_15403_length_1755_cov_2.757449.TEC2.527
E. vannus	NODE_15453_length_1750_cov_3.561865	73	288	TEC1	ORF3	partial	NODE_15453_length_1750_cov_3.561865.TEC1.598
E. vannus	NODE_15453_length_1750_cov_3.561865	707	1697	TEC1	ORF2	partial	NODE_15453_length_1750_cov_3.561865.TEC1.598
E. vannus	NODE_15453_length_1750_cov_3.561865	118	252	TEC2	ORF3	partial	NODE_15453_length_1750_cov_3.561865.TEC2.528
E. vannus	NODE_15453_length_1750_cov_3.561865	707	1258	TEC2	ORF2	partial	NODE_15453_length_1750_cov_3.561865.TEC2.528
E. vannus	NODE_15534_length_1742_cov_2.284685	29	370	TBE	ORF2	partial	NODE_15534_length_1742_cov_2.284685.TBE.51
E. vannus	NODE_1557_length_7575_cov_7.608962	714	1683	TEC1	ORF1	partial	NODE_1557_length_7575_cov_7.608962.TEC1.599
E. vannus	NODE_1557_length_7575_cov_7.608962	681	1686	TEC2	ORF1	partial	NODE_1557_length_7575_cov_7.608962.TEC2.529
E. vannus	NODE_1563_length_7565_cov_4.546608	2632	3090	TBE	ORF3	partial	NODE_1563_length_7565_cov_4.546608.TBE.52
E. vannus	NODE_15686_length_1726_cov_4.117647	371	1034	TEC2	ORF1	partial	NODE_15686_length_1726_cov_4.117647.TEC2.530
E. vannus	NODE_15704_length_1725_cov_2.405340	2	82	TEC2	ORF3	partial	NODE_15704_length_1725_cov_2.405340.TEC2.531
E. vannus	NODE_15708_length_1724_cov_7.180328	111	599	TEC1	ORF3	partial	NODE_15708_length_1724_cov_7.180328.TEC1.600
E. vannus	NODE_15708_length_1724_cov_7.180328	1025	1723	TEC1	ORF2	partial	NODE_15708_length_1724_cov_7.180328.TEC1.600
E. vannus	NODE_15708_length_1724_cov_7.180328	111	563	TEC2	ORF3	partial	NODE_15708_length_1724_cov_7.180328.TEC2.532
E. vannus	NODE_15708_length_1724_cov_7.180328	1025	1705	TEC2	ORF2	partial	NODE_15708_length_1724_cov_7.180328.TEC2.532
E. vannus	NODE_15750_length_1720_cov_3.048083	812	1303	TEC1	ORF3	partial	NODE_15750_length_1720_cov_3.048083.TEC1.601
E. vannus	NODE_15750_length_1720_cov_3.048083	812	1267	TEC2	ORF3	partial	NODE_15750_length_1720_cov_3.048083.TEC2.533
E. vannus	NODE_15754_length_1719_cov_14.870280	414	767	TBE	ORF2	partial	NODE_15754_length_1719_cov_14.870280.TBE.53
E. vannus	NODE_15838_length_1711_cov_8.626071	220	786	TEC1	ORF1	partial	NODE_15838_length_1711_cov_8.626071.TEC1.602
E. vannus	NODE_15838_length_1711_cov_8.626071	229	768	TEC2	ORF1	partial	NODE_15838_length_1711_cov_8.626071.TEC2.534
E. vannus	NODE_15845_length_1711_cov_2.572215	412	867	TBE	ORF2	partial	NODE_15845_length_1711_cov_2.572215.TBE.54
E. vannus	NODE_15886_length_1706_cov_7.394721	993	1470	TEC1	ORF3	partial	NODE_15886_length_1706_cov_7.394721.TEC1.603
E. vannus	NODE_15886_length_1706_cov_7.394721	993	1434	TEC2	ORF3	partial	NODE_15886_length_1706_cov_7.394721.TEC2.535
E. vannus	NODE_1590_length_7497_cov_16.210916	5196	5781	TEC2	ORF1	partial	NODE_1590_length_7497_cov_16.210916.TEC2.536
E. vannus	NODE_1590_length_7497_cov_16.210916	4266	4776	TBE	ORF2	partial	NODE_1590_length_7497_cov_16.210916.TBE.55
E. vannus	NODE_15911_length_1704_cov_2.937923	1380	1704	TEC2	ORF2	partial	NODE_15911_length_1704_cov_2.937923.TEC2.537
E. vannus	NODE_15942_length_1701_cov_5.871305	44	499	TBE	ORF2	partial	NODE_15942_length_1701_cov_5.871305.TBE.56
E. vannus	NODE_15974_length_1698_cov_9.995065	451	1287	TEC1	ORF3	partial	NODE_15974_length_1698_cov_9.995065.TEC1.604
E. vannus	NODE_15974_length_1698_cov_9.995065	487	1317	TEC2	ORF3	partial	NODE_15974_length_1698_cov_9.995065.TEC2.538
E. vannus	NODE_16006_length_1694_cov_10.974026	354	883	TBE	ORF2	partial	NODE_16006_length_1694_cov_10.974026.TBE.57
E. vannus	NODE_16082_length_1687_cov_6.283230	691	1053	TBE	ORF2	partial	NODE_16082_length_1687_cov_6.283230.TBE.58
E. vannus	NODE_16083_length_1687_cov_5.442236	300	704	TEC1	ORF1	partial	NODE_16083_length_1687_cov_5.442236.TEC1.605
E. vannus	NODE_16083_length_1687_cov_5.442236	300	704	TEC2	ORF1	partial	NODE_16083_length_1687_cov_5.442236.TEC2.539
E. vannus	NODE_16087_length_1687_cov_4.729193	679	1410	TEC1	ORF1	partial	NODE_16087_length_1687_cov_4.729193.TEC1.606
E. vannus	NODE_16094_length_1687_cov_2.047205	63	1204	TEC1	ORF1	partial	NODE_16094_length_1687_cov_2.047205.TEC1.607
E. vannus	NODE_16094_length_1687_cov_2.047205	60	1072	TEC2	ORF1	partial	NODE_16094_length_1687_cov_2.047205.TEC2.540
E. vannus	NODE_16129_length_1683_cov_9.853051	3	560	TEC1	ORF1	partial	NODE_16129_length_1683_cov_9.853051.TEC1.608
E. vannus	NODE_16129_length_1683_cov_9.853051	1349	1682	TEC1	ORF2	partial	NODE_16129_length_1683_cov_9.853051.TEC1.609
E. vannus	NODE_16129_length_1683_cov_9.853051	3	560	TEC2	ORF1	partial	NODE_16129_length_1683_cov_9.853051.TEC2.541
E. vannus	NODE_16129_length_1683_cov_9.853051	1067	1682	TEC2	ORF2	partial	NODE_16129_length_1683_cov_9.853051.TEC2.542
E. vannus	NODE_1613_length_7431_cov_6.797661	3252	3923	TEC1	ORF1	partial	NODE_1613_length_7431_cov_6.797661.TEC1.610
E. vannus	NODE_1613_length_7431_cov_6.797661	3093	3908	TEC2	ORF1	partial	NODE_1613_length_7431_cov_6.797661.TEC2.543
E. vannus	NODE_1613_length_7431_cov_6.797661	4434	4896	TBE	ORF2	partial	NODE_1613_length_7431_cov_6.797661.TBE.59
E. vannus	NODE_16143_length_1682_cov_5.818069	872	1348	TBE	ORF2	partial	NODE_16143_length_1682_cov_5.818069.TBE.60
E. vannus	NODE_16145_length_1682_cov_4.376947	5	888	TEC1	ORF2	partial	NODE_16145_length_1682_cov_4.376947.TEC1.611
E. vannus	NODE_16145_length_1682_cov_4.376947	1199	1681	TEC1	ORF1	partial	NODE_16145_length_1682_cov_4.376947.TEC1.612
E. vannus	NODE_16145_length_1682_cov_4.376947	5	364	TEC2	ORF2	partial	NODE_16145_length_1682_cov_4.376947.TEC2.544
E. vannus	NODE_16145_length_1682_cov_4.376947	1367	1681	TEC2	ORF1	partial	NODE_16145_length_1682_cov_4.376947.TEC2.545
E. vannus	NODE_16147_length_1682_cov_3.595016	1261	1638	TBE	ORF2	partial	NODE_16147_length_1682_cov_3.595016.TBE.61
E. vannus	NODE_16153_length_1681_cov_10.784289	771	1243	TEC1	ORF3	partial	NODE_16153_length_1681_cov_10.784289.TEC1.613
E. vannus	NODE_16153_length_1681_cov_10.784289	777	1210	TEC2	ORF3	partial	NODE_16153_length_1681_cov_10.784289.TEC2.546
E. vannus	NODE_16153_length_1681_cov_10.784289	1049	1564	TBE	ORF2	partial	NODE_16153_length_1681_cov_10.784289.TBE.62
E. vannus	NODE_16196_length_1678_cov_16.014366	16	825	TEC1	ORF2	partial	NODE_16196_length_1678_cov_16.014366.TEC1.614
E. vannus	NODE_16196_length_1678_cov_16.014366	1268	1642	TEC1	ORF3	partial	NODE_16196_length_1678_cov_16.014366.TEC1.614
E. vannus	NODE_16196_length_1678_cov_16.014366	16	822	TEC2	ORF2	partial	NODE_16196_length_1678_cov_16.014366.TEC2.547
E. vannus	NODE_16196_length_1678_cov_16.014366	1295	1642	TEC2	ORF3	partial	NODE_16196_length_1678_cov_16.014366.TEC2.547
E. vannus	NODE_16200_length_1678_cov_4.051218	406	873	TBE	ORF2	partial	NODE_16200_length_1678_cov_4.051218.TBE.63
E. vannus	NODE_16251_length_1672_cov_4.814420	209	509	TEC1	ORF1	partial	NODE_16251_length_1672_cov_4.814420.TEC1.615
E. vannus	NODE_16251_length_1672_cov_4.814420	98	581	TEC2	ORF1	partial	NODE_16251_length_1672_cov_4.814420.TEC2.548
E. vannus	NODE_16297_length_1668_cov_6.245129	210	860	TEC1	ORF1	partial	NODE_16297_length_1668_cov_6.245129.TEC1.616
E. vannus	NODE_16297_length_1668_cov_6.245129	210	806	TEC2	ORF1	partial	NODE_16297_length_1668_cov_6.245129.TEC2.549
E. vannus	NODE_16300_length_1668_cov_3.922690	952	1448	TBE	ORF2	partial	NODE_16300_length_1668_cov_3.922690.TBE.64
E. vannus	NODE_16303_length_1667_cov_94.038365	156	647	TEC1	ORF3	partial	NODE_16303_length_1667_cov_94.038365.TEC1.617
E. vannus	NODE_16303_length_1667_cov_94.038365	1068	1637	TEC1	ORF2	partial	NODE_16303_length_1667_cov_94.038365.TEC1.617
E. vannus	NODE_16303_length_1667_cov_94.038365	144	611	TEC2	ORF3	partial	NODE_16303_length_1667_cov_94.038365.TEC2.550
E. vannus	NODE_16303_length_1667_cov_94.038365	1068	1664	TEC2	ORF2	partial	NODE_16303_length_1667_cov_94.038365.TEC2.550
E. vannus	NODE_16308_length_1667_cov_7.052830	166	1302	TEC1	ORF1	partial	NODE_16308_length_1667_cov_7.052830.TEC1.618
E. vannus	NODE_16308_length_1667_cov_7.052830	265	1293	TEC2	ORF1	partial	NODE_16308_length_1667_cov_7.052830.TEC2.551
E. vannus	NODE_16352_length_1663_cov_13.826608	1499	1663	TEC1	ORF1	partial	NODE_16352_length_1663_cov_13.826608.TEC1.619
E. vannus	NODE_16352_length_1663_cov_13.826608	1505	1663	TEC2	ORF1	partial	NODE_16352_length_1663_cov_13.826608.TEC2.552
E. vannus	NODE_16360_length_1662_cov_8.246057	2	178	TEC1	ORF3	partial	NODE_16360_length_1662_cov_8.246057.TEC1.620
E. vannus	NODE_16360_length_1662_cov_8.246057	594	1589	TEC1	ORF2	partial	NODE_16360_length_1662_cov_8.246057.TEC1.620
E. vannus	NODE_16360_length_1662_cov_8.246057	8	142	TEC2	ORF3	partial	NODE_16360_length_1662_cov_8.246057.TEC2.553
E. vannus	NODE_16360_length_1662_cov_8.246057	594	1487	TEC2	ORF2	partial	NODE_16360_length_1662_cov_8.246057.TEC2.553
E. vannus	NODE_1650_length_7373_cov_13.056880	639	1651	TEC1	ORF1	complete	NODE_1650_length_7373_cov_13.056880.TEC1.621
E. vannus	NODE_1650_length_7373_cov_13.056880	2049	3450	TEC1	ORF2	complete	NODE_1650_length_7373_cov_13.056880.TEC1.621
E. vannus	NODE_1650_length_7373_cov_13.056880	4554	4898	TEC1	ORF3	complete	NODE_1650_length_7373_cov_13.056880.TEC1.621
E. vannus	NODE_1650_length_7373_cov_13.056880	639	1612	TEC2	ORF1	complete	NODE_1650_length_7373_cov_13.056880.TEC2.554
E. vannus	NODE_1650_length_7373_cov_13.056880	2547	3450	TEC2	ORF2	complete	NODE_1650_length_7373_cov_13.056880.TEC2.554
E. vannus	NODE_1650_length_7373_cov_13.056880	4560	5002	TEC2	ORF3	complete	NODE_1650_length_7373_cov_13.056880.TEC2.554
E. vannus	NODE_16557_length_1645_cov_2.431760	797	1644	TEC1	ORF1	partial	NODE_16557_length_1645_cov_2.431760.TEC1.622
E. vannus	NODE_16557_length_1645_cov_2.431760	797	1644	TEC2	ORF1	partial	NODE_16557_length_1645_cov_2.431760.TEC2.555
E. vannus	NODE_16569_length_1643_cov_8.726692	821	1643	TEC1	ORF1	partial	NODE_16569_length_1643_cov_8.726692.TEC1.623
E. vannus	NODE_16569_length_1643_cov_8.726692	830	1643	TEC2	ORF1	partial	NODE_16569_length_1643_cov_8.726692.TEC2.556
E. vannus	NODE_16590_length_1641_cov_9.826087	1276	1542	TEC1	ORF1	partial	NODE_16590_length_1641_cov_9.826087.TEC1.624
E. vannus	NODE_16592_length_1641_cov_5.304348	98	433	TBE	ORF2	partial	NODE_16592_length_1641_cov_5.304348.TBE.65
E. vannus	NODE_16600_length_1640_cov_17.284709	926	1289	TBE	ORF2	partial	NODE_16600_length_1640_cov_17.284709.TBE.66
E. vannus	NODE_16615_length_1639_cov_10.722151	15	623	TEC2	ORF1	partial	NODE_16615_length_1639_cov_10.722151.TEC2.557
E. vannus	NODE_16676_length_1634_cov_3.416185	1551	1634	TEC1	ORF1	partial	NODE_16676_length_1634_cov_3.416185.TEC1.625
E. vannus	NODE_16703_length_1631_cov_5.288288	461	951	TEC1	ORF3	partial	NODE_16703_length_1631_cov_5.288288.TEC1.626
E. vannus	NODE_16703_length_1631_cov_5.288288	497	984	TEC2	ORF3	partial	NODE_16703_length_1631_cov_5.288288.TEC2.558
E. vannus	NODE_16709_length_1630_cov_13.691565	152	640	TEC2	ORF1	partial	NODE_16709_length_1630_cov_13.691565.TEC2.559
E. vannus	NODE_16719_length_1630_cov_1.927238	3	77	TEC2	ORF2	partial	NODE_16719_length_1630_cov_1.927238.TEC2.560
E. vannus	NODE_16743_length_1628_cov_2.624758	81	407	TEC1	ORF3	partial	NODE_16743_length_1628_cov_2.624758.TEC1.627
E. vannus	NODE_16743_length_1628_cov_2.624758	4	407	TEC2	ORF3	partial	NODE_16743_length_1628_cov_2.624758.TEC2.561
E. vannus	NODE_16760_length_1626_cov_39.688186	930	1409	TEC1	ORF3	partial	NODE_16760_length_1626_cov_39.688186.TEC1.628
E. vannus	NODE_16760_length_1626_cov_39.688186	900	1376	TEC2	ORF3	partial	NODE_16760_length_1626_cov_39.688186.TEC2.562
E. vannus	NODE_16760_length_1626_cov_39.688186	1215	1625	TBE	ORF2	partial	NODE_16760_length_1626_cov_39.688186.TBE.67
E. vannus	NODE_16792_length_1624_cov_2.508080	677	1241	TBE	ORF2	partial	NODE_16792_length_1624_cov_2.508080.TBE.68
E. vannus	NODE_16804_length_1622_cov_6.656311	671	1231	TEC1	ORF1	partial	NODE_16804_length_1622_cov_6.656311.TEC1.629
E. vannus	NODE_16804_length_1622_cov_6.656311	668	1279	TEC2	ORF1	partial	NODE_16804_length_1622_cov_6.656311.TEC2.563
E. vannus	NODE_16972_length_1607_cov_3.372549	382	870	TEC2	ORF2	partial	NODE_16972_length_1607_cov_3.372549.TEC2.564
E. vannus	NODE_17004_length_1604_cov_1.969221	100	1538	TEC1	ORF2	partial	NODE_17004_length_1604_cov_1.969221.TEC1.630
E. vannus	NODE_17004_length_1604_cov_1.969221	567	1538	TEC2	ORF2	partial	NODE_17004_length_1604_cov_1.969221.TEC2.565
E. vannus	NODE_17013_length_1603_cov_1.755570	231	764	TEC1	ORF2	partial	NODE_17013_length_1603_cov_1.755570.TEC1.631
E. vannus	NODE_17013_length_1603_cov_1.755570	1164	1602	TEC1	ORF3	partial	NODE_17013_length_1603_cov_1.755570.TEC1.631
E. vannus	NODE_17013_length_1603_cov_1.755570	231	764	TEC2	ORF2	partial	NODE_17013_length_1603_cov_1.755570.TEC2.566
E. vannus	NODE_17013_length_1603_cov_1.755570	1203	1602	TEC2	ORF3	partial	NODE_17013_length_1603_cov_1.755570.TEC2.566
E. vannus	NODE_17025_length_1602_cov_2.557377	1530	1601	TEC1	ORF3	partial	NODE_17025_length_1602_cov_2.557377.TEC1.632
E. vannus	NODE_17048_length_1599_cov_17.499343	30	1146	TEC1	ORF1	partial	NODE_17048_length_1599_cov_17.499343.TEC1.633
E. vannus	NODE_17048_length_1599_cov_17.499343	30	782	TEC2	ORF1	partial	NODE_17048_length_1599_cov_17.499343.TEC2.567
E. vannus	NODE_17072_length_1598_cov_1.765286	979	1590	TEC1	ORF1	partial	NODE_17072_length_1598_cov_1.765286.TEC1.634
E. vannus	NODE_17072_length_1598_cov_1.765286	97	330	TBE	ORF2	partial	NODE_17072_length_1598_cov_1.765286.TBE.69
E. vannus	NODE_17160_length_1591_cov_13.169749	3	542	TEC1	ORF1	partial	NODE_17160_length_1591_cov_13.169749.TEC1.635
E. vannus	NODE_17160_length_1591_cov_13.169749	3	542	TEC2	ORF1	partial	NODE_17160_length_1591_cov_13.169749.TEC2.568
E. vannus	NODE_17171_length_1591_cov_2.272127	14	359	TEC1	ORF2	partial	NODE_17171_length_1591_cov_2.272127.TEC1.636
E. vannus	NODE_17171_length_1591_cov_2.272127	842	1294	TEC1	ORF3	partial	NODE_17171_length_1591_cov_2.272127.TEC1.636
E. vannus	NODE_17171_length_1591_cov_2.272127	5	415	TEC2	ORF2	partial	NODE_17171_length_1591_cov_2.272127.TEC2.569
E. vannus	NODE_17171_length_1591_cov_2.272127	860	1291	TEC2	ORF3	partial	NODE_17171_length_1591_cov_2.272127.TEC2.569
E. vannus	NODE_17177_length_1590_cov_6.822868	1078	1576	TBE	ORF2	partial	NODE_17177_length_1590_cov_6.822868.TBE.70
E. vannus	NODE_17212_length_1588_cov_1.527465	893	1381	TEC1	ORF3	partial	NODE_17212_length_1588_cov_1.527465.TEC1.637
E. vannus	NODE_17212_length_1588_cov_1.527465	887	1345	TEC2	ORF3	partial	NODE_17212_length_1588_cov_1.527465.TEC2.570
E. vannus	NODE_17253_length_1584_cov_3.546782	539	946	TEC1	ORF1	partial	NODE_17253_length_1584_cov_3.546782.TEC1.638
E. vannus	NODE_17253_length_1584_cov_3.546782	1181	1441	TEC1	ORF2	partial	NODE_17253_length_1584_cov_3.546782.TEC1.638
E. vannus	NODE_17253_length_1584_cov_3.546782	1175	1441	TEC2	ORF2	partial	NODE_17253_length_1584_cov_3.546782.TEC2.571
E. vannus	NODE_17279_length_1582_cov_3.073754	11	1468	TEC1	ORF2	partial	NODE_17279_length_1582_cov_3.073754.TEC1.639
E. vannus	NODE_17279_length_1582_cov_3.073754	11	925	TEC2	ORF2	partial	NODE_17279_length_1582_cov_3.073754.TEC2.572
E. vannus	NODE_17283_length_1581_cov_13.231383	703	1125	TEC1	ORF1	partial	NODE_17283_length_1581_cov_13.231383.TEC1.640
E. vannus	NODE_17283_length_1581_cov_13.231383	703	1125	TEC2	ORF1	partial	NODE_17283_length_1581_cov_13.231383.TEC2.573
E. vannus	NODE_17295_length_1580_cov_4.815037	3	1056	TEC1	ORF1	partial	NODE_17295_length_1580_cov_4.815037.TEC1.641
E. vannus	NODE_17295_length_1580_cov_4.815037	90	1050	TEC2	ORF1	partial	NODE_17295_length_1580_cov_4.815037.TEC2.574
E. vannus	NODE_17307_length_1579_cov_7.541944	3	973	TEC1	ORF1	partial	NODE_17307_length_1579_cov_7.541944.TEC1.642
E. vannus	NODE_17307_length_1579_cov_7.541944	1279	1578	TEC1	ORF2	partial	NODE_17307_length_1579_cov_7.541944.TEC1.643
E. vannus	NODE_17307_length_1579_cov_7.541944	3	734	TEC2	ORF1	partial	NODE_17307_length_1579_cov_7.541944.TEC2.575
E. vannus	NODE_17309_length_1579_cov_2.879494	269	904	TEC1	ORF1	partial	NODE_17309_length_1579_cov_2.879494.TEC1.644
E. vannus	NODE_17309_length_1579_cov_2.879494	269	832	TEC2	ORF1	partial	NODE_17309_length_1579_cov_2.879494.TEC2.576
E. vannus	NODE_1732_length_7216_cov_5.784003	614	1165	TEC1	ORF1	partial	NODE_1732_length_7216_cov_5.784003.TEC1.645
E. vannus	NODE_1732_length_7216_cov_5.784003	1791	2045	TBE	ORF2	partial	NODE_1732_length_7216_cov_5.784003.TBE.71
E. vannus	NODE_17350_length_1575_cov_2.654873	464	925	TBE	ORF2	partial	NODE_17350_length_1575_cov_2.654873.TBE.72
E. vannus	NODE_17408_length_1571_cov_4.404953	862	1355	TEC1	ORF3	partial	NODE_17408_length_1571_cov_4.404953.TEC1.646
E. vannus	NODE_17408_length_1571_cov_4.404953	850	1319	TEC2	ORF3	partial	NODE_17408_length_1571_cov_4.404953.TEC2.577
E. vannus	NODE_17429_length_1570_cov_1.936370	269	1570	TEC1	ORF2	partial	NODE_17429_length_1570_cov_1.936370.TEC1.647
E. vannus	NODE_17429_length_1570_cov_1.936370	812	1570	TEC2	ORF2	partial	NODE_17429_length_1570_cov_1.936370.TEC2.578
E. vannus	NODE_17446_length_1568_cov_10.301140	266	691	TEC1	ORF3	partial	NODE_17446_length_1568_cov_10.301140.TEC1.648
E. vannus	NODE_17446_length_1568_cov_10.301140	1094	1566	TEC1	ORF2	partial	NODE_17446_length_1568_cov_10.301140.TEC1.648
E. vannus	NODE_17446_length_1568_cov_10.301140	266	649	TEC2	ORF3	partial	NODE_17446_length_1568_cov_10.301140.TEC2.579
E. vannus	NODE_17446_length_1568_cov_10.301140	1094	1480	TEC2	ORF2	partial	NODE_17446_length_1568_cov_10.301140.TEC2.579
E. vannus	NODE_17448_length_1568_cov_4.258887	1387	1560	TEC1	ORF3	partial	NODE_17448_length_1568_cov_4.258887.TEC1.649
E. vannus	NODE_17448_length_1568_cov_4.258887	1387	1560	TEC2	ORF3	partial	NODE_17448_length_1568_cov_4.258887.TEC2.580
E. vannus	NODE_17459_length_1567_cov_15.297987	47	509	TBE	ORF2	partial	NODE_17459_length_1567_cov_15.297987.TBE.73
E. vannus	NODE_17481_length_1566_cov_3.376091	3	1177	TEC1	ORF2	partial	NODE_17481_length_1566_cov_3.376091.TEC1.650
E. vannus	NODE_17481_length_1566_cov_3.376091	313	1177	TEC2	ORF2	partial	NODE_17481_length_1566_cov_3.376091.TEC2.581
E. vannus	NODE_17484_length_1566_cov_2.218267	367	918	TEC1	ORF1	partial	NODE_17484_length_1566_cov_2.218267.TEC1.651
E. vannus	NODE_17484_length_1566_cov_2.218267	358	921	TEC2	ORF1	partial	NODE_17484_length_1566_cov_2.218267.TEC2.582
E. vannus	NODE_17491_length_1565_cov_12.592742	183	1326	TEC1	ORF1	partial	NODE_17491_length_1565_cov_12.592742.TEC1.652
E. vannus	NODE_17491_length_1565_cov_12.592742	345	1320	TEC2	ORF1	partial	NODE_17491_length_1565_cov_12.592742.TEC2.583
E. vannus	NODE_17537_length_1561_cov_49.630054	72	983	TEC1	ORF2	partial	NODE_17537_length_1561_cov_49.630054.TEC1.653
E. vannus	NODE_17537_length_1561_cov_49.630054	72	1530	TEC2	ORF2	partial	NODE_17537_length_1561_cov_49.630054.TEC2.584
E. vannus	NODE_17561_length_1559_cov_3.873819	1046	1135	TEC2	ORF2	partial	NODE_17561_length_1559_cov_3.873819.TEC2.585
E. vannus	NODE_17603_length_1556_cov_5.242732	72	569	TEC1	ORF2	partial	NODE_17603_length_1556_cov_5.242732.TEC1.654
E. vannus	NODE_17603_length_1556_cov_5.242732	1004	1483	TEC1	ORF3	partial	NODE_17603_length_1556_cov_5.242732.TEC1.654
E. vannus	NODE_17603_length_1556_cov_5.242732	60	578	TEC2	ORF2	partial	NODE_17603_length_1556_cov_5.242732.TEC2.586
E. vannus	NODE_17603_length_1556_cov_5.242732	1037	1513	TEC2	ORF3	partial	NODE_17603_length_1556_cov_5.242732.TEC2.586
E. vannus	NODE_17603_length_1556_cov_5.242732	672	1198	TBE	ORF2	partial	NODE_17603_length_1556_cov_5.242732.TBE.74
E. vannus	NODE_17652_length_1552_cov_49.120000	3	956	TEC1	ORF2	partial	NODE_17652_length_1552_cov_49.120000.TEC1.655
E. vannus	NODE_17652_length_1552_cov_49.120000	3	809	TEC2	ORF2	partial	NODE_17652_length_1552_cov_49.120000.TEC2.587
E. vannus	NODE_17736_length_1545_cov_2.793597	351	829	TEC1	ORF3	partial	NODE_17736_length_1545_cov_2.793597.TEC1.656
E. vannus	NODE_17736_length_1545_cov_2.793597	387	750	TEC2	ORF3	partial	NODE_17736_length_1545_cov_2.793597.TEC2.588
E. vannus	NODE_17811_length_1538_cov_16.073238	239	784	TEC1	ORF1	partial	NODE_17811_length_1538_cov_16.073238.TEC1.657
E. vannus	NODE_17811_length_1538_cov_16.073238	239	784	TEC2	ORF1	partial	NODE_17811_length_1538_cov_16.073238.TEC2.589
E. vannus	NODE_17814_length_1538_cov_3.851472	2	279	TEC1	ORF1	partial	NODE_17814_length_1538_cov_3.851472.TEC1.658
E. vannus	NODE_17814_length_1538_cov_3.851472	2	217	TEC2	ORF1	partial	NODE_17814_length_1538_cov_3.851472.TEC2.590
E. vannus	NODE_17825_length_1537_cov_10.027397	431	814	TEC1	ORF1	partial	NODE_17825_length_1537_cov_10.027397.TEC1.659
E. vannus	NODE_17825_length_1537_cov_10.027397	431	814	TEC2	ORF1	partial	NODE_17825_length_1537_cov_10.027397.TEC2.591
E. vannus	NODE_1782_length_7120_cov_3.617209	4081	4502	TEC1	ORF3	partial	NODE_1782_length_7120_cov_3.617209.TEC1.660
E. vannus	NODE_1782_length_7120_cov_3.617209	4023	4466	TEC2	ORF3	partial	NODE_1782_length_7120_cov_3.617209.TEC2.592
E. vannus	NODE_1782_length_7120_cov_3.617209	4911	5156	TEC2	ORF2	partial	NODE_1782_length_7120_cov_3.617209.TEC2.592
E. vannus	NODE_17837_length_1536_cov_9.202193	997	1482	TBE	ORF1	partial	NODE_17837_length_1536_cov_9.202193.TBE.75
E. vannus	NODE_17930_length_1530_cov_7.178252	810	1340	TEC1	ORF1	partial	NODE_17930_length_1530_cov_7.178252.TEC1.661
E. vannus	NODE_17930_length_1530_cov_7.178252	810	1337	TEC2	ORF1	partial	NODE_17930_length_1530_cov_7.178252.TEC2.593
E. vannus	NODE_17930_length_1530_cov_7.178252	942	1331	TBE	ORF1	partial	NODE_17930_length_1530_cov_7.178252.TBE.76
E. vannus	NODE_17931_length_1530_cov_5.427392	954	1415	TEC1	ORF1	partial	NODE_17931_length_1530_cov_5.427392.TEC1.662
E. vannus	NODE_17931_length_1530_cov_5.427392	966	1421	TEC2	ORF1	partial	NODE_17931_length_1530_cov_5.427392.TEC2.594
E. vannus	NODE_17951_length_1529_cov_2.117769	784	1527	TEC1	ORF1	partial	NODE_17951_length_1529_cov_2.117769.TEC1.663
E. vannus	NODE_17951_length_1529_cov_2.117769	799	1527	TEC2	ORF1	partial	NODE_17951_length_1529_cov_2.117769.TEC2.595
E. vannus	NODE_17980_length_1526_cov_1.794341	1377	1466	TEC1	ORF2	partial	NODE_17980_length_1526_cov_1.794341.TEC1.664
E. vannus	NODE_17983_length_1525_cov_73.604282	217	708	TEC1	ORF3	partial	NODE_17983_length_1525_cov_73.604282.TEC1.665
E. vannus	NODE_17983_length_1525_cov_73.604282	253	720	TEC2	ORF3	partial	NODE_17983_length_1525_cov_73.604282.TEC2.596
E. vannus	NODE_18018_length_1524_cov_1.914305	494	1210	TEC1	ORF2	partial	NODE_18018_length_1524_cov_1.914305.TEC1.666
E. vannus	NODE_18018_length_1524_cov_1.914305	587	1210	TEC2	ORF2	partial	NODE_18018_length_1524_cov_1.914305.TEC2.597
E. vannus	NODE_18028_length_1523_cov_7.032503	279	734	TEC1	ORF1	partial	NODE_18028_length_1523_cov_7.032503.TEC1.667
E. vannus	NODE_18145_length_1516_cov_16.098680	2	241	TEC1	ORF1	partial	NODE_18145_length_1516_cov_16.098680.TEC1.668
E. vannus	NODE_18145_length_1516_cov_16.098680	2	229	TEC2	ORF1	partial	NODE_18145_length_1516_cov_16.098680.TEC2.598
E. vannus	NODE_18157_length_1516_cov_2.569145	263	877	TEC1	ORF2	partial	NODE_18157_length_1516_cov_2.569145.TEC1.669
E. vannus	NODE_18157_length_1516_cov_2.569145	50	865	TEC2	ORF2	partial	NODE_18157_length_1516_cov_2.569145.TEC2.599
E. vannus	NODE_18174_length_1514_cov_6.132220	344	997	TEC1	ORF1	partial	NODE_18174_length_1514_cov_6.132220.TEC1.670
E. vannus	NODE_18174_length_1514_cov_6.132220	380	997	TEC2	ORF1	partial	NODE_18174_length_1514_cov_6.132220.TEC2.600
E. vannus	NODE_18201_length_1512_cov_21.744251	1397	1510	TEC1	ORF3	partial	NODE_18201_length_1512_cov_21.744251.TEC1.671
E. vannus	NODE_18201_length_1512_cov_21.744251	1364	1510	TEC2	ORF3	partial	NODE_18201_length_1512_cov_21.744251.TEC2.601
E. vannus	NODE_18231_length_1510_cov_4.835311	187	762	TEC1	ORF1	partial	NODE_18231_length_1510_cov_4.835311.TEC1.672
E. vannus	NODE_18231_length_1510_cov_4.835311	163	1510	TEC2	ORF1	partial	NODE_18231_length_1510_cov_4.835311.TEC2.602
E. vannus	NODE_18235_length_1510_cov_3.272156	688	1508	TEC1	ORF1	partial	NODE_18235_length_1510_cov_3.272156.TEC1.673
E. vannus	NODE_18235_length_1510_cov_3.272156	679	1508	TEC2	ORF1	partial	NODE_18235_length_1510_cov_3.272156.TEC2.603
E. vannus	NODE_18274_length_1507_cov_27.397203	714	1046	TEC1	ORF3	partial	NODE_18274_length_1507_cov_27.397203.TEC1.674
E. vannus	NODE_18274_length_1507_cov_27.397203	720	1022	TEC2	ORF3	partial	NODE_18274_length_1507_cov_27.397203.TEC2.604
E. vannus	NODE_18277_length_1507_cov_8.363636	5	804	TEC1	ORF2	partial	NODE_18277_length_1507_cov_8.363636.TEC1.675
E. vannus	NODE_18277_length_1507_cov_8.363636	1217	1505	TEC1	ORF3	partial	NODE_18277_length_1507_cov_8.363636.TEC1.675
E. vannus	NODE_18277_length_1507_cov_8.363636	241	804	TEC2	ORF2	partial	NODE_18277_length_1507_cov_8.363636.TEC2.605
E. vannus	NODE_18277_length_1507_cov_8.363636	1253	1505	TEC2	ORF3	partial	NODE_18277_length_1507_cov_8.363636.TEC2.605
E. vannus	NODE_18283_length_1507_cov_3.003497	908	1353	TBE	ORF2	partial	NODE_18283_length_1507_cov_3.003497.TBE.77
E. vannus	NODE_18310_length_1505_cov_50.562325	538	1029	TEC1	ORF3	partial	NODE_18310_length_1505_cov_50.562325.TEC1.676
E. vannus	NODE_18310_length_1505_cov_50.562325	2	124	TEC2	ORF2	partial	NODE_18310_length_1505_cov_50.562325.TEC2.606
E. vannus	NODE_18310_length_1505_cov_50.562325	574	1059	TEC2	ORF3	partial	NODE_18310_length_1505_cov_50.562325.TEC2.606
E. vannus	NODE_18319_length_1505_cov_2.769608	294	608	TEC1	ORF3	partial	NODE_18319_length_1505_cov_2.769608.TEC1.677
E. vannus	NODE_18327_length_1504_cov_18.992992	715	1453	TEC2	ORF2	partial	NODE_18327_length_1504_cov_18.992992.TEC2.607
E. vannus	NODE_1833_length_7022_cov_5.711015	5758	6195	TEC1	ORF1	partial	NODE_1833_length_7022_cov_5.711015.TEC1.678
E. vannus	NODE_1833_length_7022_cov_5.711015	5767	6195	TEC2	ORF1	partial	NODE_1833_length_7022_cov_5.711015.TEC2.608
E. vannus	NODE_18343_length_1503_cov_8.207574	1129	1502	TEC2	ORF2	partial	NODE_18343_length_1503_cov_8.207574.TEC2.609
E. vannus	NODE_18359_length_1502_cov_7.049123	853	1303	TEC1	ORF3	partial	NODE_18359_length_1502_cov_7.049123.TEC1.679
E. vannus	NODE_18359_length_1502_cov_7.049123	853	1285	TEC2	ORF3	partial	NODE_18359_length_1502_cov_7.049123.TEC2.610
E. vannus	NODE_18401_length_1499_cov_6.132208	999	1496	TEC1	ORF2	partial	NODE_18401_length_1499_cov_6.132208.TEC1.680
E. vannus	NODE_18416_length_1498_cov_4.048557	3	182	TEC1	ORF3	partial	NODE_18416_length_1498_cov_4.048557.TEC1.681
E. vannus	NODE_18416_length_1498_cov_4.048557	6	179	TEC2	ORF3	partial	NODE_18416_length_1498_cov_4.048557.TEC2.611
E. vannus	NODE_18447_length_1496_cov_13.541226	76	694	TEC1	ORF1	partial	NODE_18447_length_1496_cov_13.541226.TEC1.682
E. vannus	NODE_18447_length_1496_cov_13.541226	76	697	TEC2	ORF1	partial	NODE_18447_length_1496_cov_13.541226.TEC2.612
E. vannus	NODE_18488_length_1493_cov_6.644774	1062	1492	TEC1	ORF3	partial	NODE_18488_length_1493_cov_6.644774.TEC1.683
E. vannus	NODE_18488_length_1493_cov_6.644774	1062	1492	TEC2	ORF3	partial	NODE_18488_length_1493_cov_6.644774.TEC2.613
E. vannus	NODE_18530_length_1490_cov_3.498938	2	91	TEC2	ORF2	partial	NODE_18530_length_1490_cov_3.498938.TEC2.614
E. vannus	NODE_1864_length_6959_cov_7.375327	1129	1392	TBE	ORF3	partial	NODE_1864_length_6959_cov_7.375327.TBE.78
E. vannus	NODE_18652_length_1482_cov_6.665480	91	684	TEC1	ORF1	partial	NODE_18652_length_1482_cov_6.665480.TEC1.684
E. vannus	NODE_18652_length_1482_cov_6.665480	94	678	TEC2	ORF1	partial	NODE_18652_length_1482_cov_6.665480.TEC2.615
E. vannus	NODE_18680_length_1480_cov_20.796864	28	508	TEC1	ORF1	partial	NODE_18680_length_1480_cov_20.796864.TEC1.685
E. vannus	NODE_18693_length_1479_cov_8.383024	876	1475	TEC2	ORF2	partial	NODE_18693_length_1479_cov_8.383024.TEC2.616
E. vannus	NODE_18784_length_1472_cov_16.059498	175	1470	TEC1	ORF2	partial	NODE_18784_length_1472_cov_16.059498.TEC1.686
E. vannus	NODE_18784_length_1472_cov_16.059498	721	1467	TEC2	ORF2	partial	NODE_18784_length_1472_cov_16.059498.TEC2.617
E. vannus	NODE_18795_length_1472_cov_1.861649	1392	1472	TEC1	ORF3	partial	NODE_18795_length_1472_cov_1.861649.TEC1.687
E. vannus	NODE_18804_length_1471_cov_4.182209	3	575	TEC1	ORF1	partial	NODE_18804_length_1471_cov_4.182209.TEC1.688
E. vannus	NODE_18804_length_1471_cov_4.182209	6	596	TEC2	ORF1	partial	NODE_18804_length_1471_cov_4.182209.TEC2.618
E. vannus	NODE_18840_length_1469_cov_2.975575	72	869	TEC1	ORF1	partial	NODE_18840_length_1469_cov_2.975575.TEC1.689
E. vannus	NODE_18840_length_1469_cov_2.975575	246	869	TEC2	ORF1	partial	NODE_18840_length_1469_cov_2.975575.TEC2.619
E. vannus	NODE_18843_length_1469_cov_1.943247	70	303	TEC1	ORF2	partial	NODE_18843_length_1469_cov_1.943247.TEC1.690
E. vannus	NODE_18843_length_1469_cov_1.943247	735	1174	TEC1	ORF3	partial	NODE_18843_length_1469_cov_1.943247.TEC1.690
E. vannus	NODE_18843_length_1469_cov_1.943247	76	303	TEC2	ORF2	partial	NODE_18843_length_1469_cov_1.943247.TEC2.620
E. vannus	NODE_18843_length_1469_cov_1.943247	759	1174	TEC2	ORF3	partial	NODE_18843_length_1469_cov_1.943247.TEC2.620
E. vannus	NODE_18875_length_1467_cov_3.302158	1	102	TEC1	ORF3	partial	NODE_18875_length_1467_cov_3.302158.TEC1.691
E. vannus	NODE_18875_length_1467_cov_3.302158	1	135	TEC2	ORF3	partial	NODE_18875_length_1467_cov_3.302158.TEC2.621
E. vannus	NODE_18946_length_1463_cov_2.528860	1	174	TEC1	ORF2	partial	NODE_18946_length_1463_cov_2.528860.TEC1.692
E. vannus	NODE_18985_length_1460_cov_22.845264	1	437	TEC1	ORF3	partial	NODE_18985_length_1460_cov_22.845264.TEC1.693
E. vannus	NODE_18985_length_1460_cov_22.845264	1	467	TEC2	ORF3	partial	NODE_18985_length_1460_cov_22.845264.TEC2.622
E. vannus	NODE_19096_length_1453_cov_5.437500	1	87	TEC1	ORF2	partial	NODE_19096_length_1453_cov_5.437500.TEC1.694
E. vannus	NODE_19161_length_1449_cov_2.518950	1270	1449	TEC1	ORF1	partial	NODE_19161_length_1449_cov_2.518950.TEC1.695
E. vannus	NODE_19161_length_1449_cov_2.518950	1270	1449	TEC2	ORF1	partial	NODE_19161_length_1449_cov_2.518950.TEC2.623
E. vannus	NODE_1916_length_6891_cov_7.746698	271	965	TEC1	ORF1	partial	NODE_1916_length_6891_cov_7.746698.TEC1.696
E. vannus	NODE_1916_length_6891_cov_7.746698	271	893	TEC2	ORF1	partial	NODE_1916_length_6891_cov_7.746698.TEC2.624
E. vannus	NODE_19190_length_1447_cov_1.775182	252	440	TEC1	ORF2	partial	NODE_19190_length_1447_cov_1.775182.TEC1.697
E. vannus	NODE_19190_length_1447_cov_1.775182	198	1445	TEC2	ORF2	partial	NODE_19190_length_1447_cov_1.775182.TEC2.625
E. vannus	NODE_19193_length_1446_cov_52.277575	807	1444	TEC1	ORF1	partial	NODE_19193_length_1446_cov_52.277575.TEC1.698
E. vannus	NODE_19193_length_1446_cov_52.277575	2	502	TEC2	ORF2	partial	NODE_19193_length_1446_cov_52.277575.TEC2.626
E. vannus	NODE_19193_length_1446_cov_52.277575	1085	1444	TEC2	ORF1	partial	NODE_19193_length_1446_cov_52.277575.TEC2.627
E. vannus	NODE_19265_length_1442_cov_2.843956	246	473	TEC1	ORF3	partial	NODE_19265_length_1442_cov_2.843956.TEC1.699
E. vannus	NODE_19265_length_1442_cov_2.843956	246	503	TEC2	ORF3	partial	NODE_19265_length_1442_cov_2.843956.TEC2.628
E. vannus	NODE_19266_length_1442_cov_2.268864	1	234	TEC1	ORF1	partial	NODE_19266_length_1442_cov_2.268864.TEC1.700
E. vannus	NODE_19266_length_1442_cov_2.268864	1	243	TEC2	ORF1	partial	NODE_19266_length_1442_cov_2.268864.TEC2.629
E. vannus	NODE_19282_length_1441_cov_3.108504	153	1067	TEC1	ORF1	partial	NODE_19282_length_1441_cov_3.108504.TEC1.701
E. vannus	NODE_19282_length_1441_cov_3.108504	150	1064	TEC2	ORF1	partial	NODE_19282_length_1441_cov_3.108504.TEC2.630
E. vannus	NODE_1931_length_6860_cov_8.827952	6363	6859	TEC1	ORF1	partial	NODE_1931_length_6860_cov_8.827952.TEC1.702
E. vannus	NODE_1931_length_6860_cov_8.827952	6354	6859	TEC2	ORF1	partial	NODE_1931_length_6860_cov_8.827952.TEC2.631
E. vannus	NODE_19338_length_1436_cov_6.997057	1	333	TEC1	ORF3	partial	NODE_19338_length_1436_cov_6.997057.TEC1.703
E. vannus	NODE_19338_length_1436_cov_6.997057	1	345	TEC2	ORF3	partial	NODE_19338_length_1436_cov_6.997057.TEC2.632
E. vannus	NODE_19343_length_1436_cov_3.047829	2	1435	TEC1	ORF2	partial	NODE_19343_length_1436_cov_3.047829.TEC1.704
E. vannus	NODE_19356_length_1435_cov_3.360088	190	579	TBE	ORF2	partial	NODE_19356_length_1435_cov_3.360088.TBE.79
E. vannus	NODE_19359_length_1435_cov_2.594993	510	1001	TEC1	ORF3	partial	NODE_19359_length_1435_cov_2.594993.TEC1.705
E. vannus	NODE_19359_length_1435_cov_2.594993	480	965	TEC2	ORF3	partial	NODE_19359_length_1435_cov_2.594993.TEC2.633
E. vannus	NODE_19369_length_1434_cov_4.076640	3	212	TEC1	ORF1	partial	NODE_19369_length_1434_cov_4.076640.TEC1.706
E. vannus	NODE_19369_length_1434_cov_4.076640	3	206	TEC2	ORF1	partial	NODE_19369_length_1434_cov_4.076640.TEC2.634
E. vannus	NODE_19394_length_1433_cov_4.061947	1	78	TEC2	ORF3	partial	NODE_19394_length_1433_cov_4.061947.TEC2.635
E. vannus	NODE_19394_length_1433_cov_4.061947	912	1202	TBE	ORF2	partial	NODE_19394_length_1433_cov_4.061947.TBE.80
E. vannus	NODE_1939_length_6845_cov_5.538859	1920	2351	TBE	ORF2	partial	NODE_1939_length_6845_cov_5.538859.TBE.81
E. vannus	NODE_19409_length_1432_cov_3.069373	1203	1390	TEC2	ORF1	partial	NODE_19409_length_1432_cov_3.069373.TEC2.636
E. vannus	NODE_19506_length_1425_cov_4.393917	3	158	TEC1	ORF1	partial	NODE_19506_length_1425_cov_4.393917.TEC1.707
E. vannus	NODE_19506_length_1425_cov_4.393917	3	149	TEC2	ORF1	partial	NODE_19506_length_1425_cov_4.393917.TEC2.637
E. vannus	NODE_19513_length_1424_cov_31.491463	731	1063	TEC1	ORF3	partial	NODE_19513_length_1424_cov_31.491463.TEC1.708
E. vannus	NODE_19513_length_1424_cov_31.491463	731	1009	TEC2	ORF3	partial	NODE_19513_length_1424_cov_31.491463.TEC2.638
E. vannus	NODE_1956_length_6810_cov_4.676964	328	588	TBE	ORF3	partial	NODE_1956_length_6810_cov_4.676964.TBE.82
E. vannus	NODE_19572_length_1420_cov_9.473567	827	1321	TEC1	ORF1	partial	NODE_19572_length_1420_cov_9.473567.TEC1.709
E. vannus	NODE_19572_length_1420_cov_9.473567	785	1321	TEC2	ORF1	partial	NODE_19572_length_1420_cov_9.473567.TEC2.639
E. vannus	NODE_19579_length_1420_cov_6.061802	2	127	TEC1	ORF1	partial	NODE_19579_length_1420_cov_6.061802.TEC1.710
E. vannus	NODE_19581_length_1420_cov_4.196575	2	369	TEC1	ORF1	partial	NODE_19581_length_1420_cov_4.196575.TEC1.711
E. vannus	NODE_19581_length_1420_cov_4.196575	2	378	TEC2	ORF1	partial	NODE_19581_length_1420_cov_4.196575.TEC2.640
E. vannus	NODE_19582_length_1420_cov_3.160089	21	236	TEC1	ORF3	partial	NODE_19582_length_1420_cov_3.160089.TEC1.712
E. vannus	NODE_19582_length_1420_cov_3.160089	21	236	TEC2	ORF3	partial	NODE_19582_length_1420_cov_3.160089.TEC2.641
E. vannus	NODE_19589_length_1420_cov_1.766195	689	1124	TEC1	ORF2	partial	NODE_19589_length_1420_cov_1.766195.TEC1.713
E. vannus	NODE_19589_length_1420_cov_1.766195	73	1130	TEC2	ORF2	partial	NODE_19589_length_1420_cov_1.766195.TEC2.642
E. vannus	NODE_19606_length_1418_cov_8.395973	3	491	TEC1	ORF3	partial	NODE_19606_length_1418_cov_8.395973.TEC1.714
E. vannus	NODE_19606_length_1418_cov_8.395973	36	521	TEC2	ORF3	partial	NODE_19606_length_1418_cov_8.395973.TEC2.643
E. vannus	NODE_19620_length_1418_cov_2.589858	1342	1416	TEC2	ORF2	partial	NODE_19620_length_1418_cov_2.589858.TEC2.644
E. vannus	NODE_19632_length_1417_cov_3.746269	158	852	TEC1	ORF1	partial	NODE_19632_length_1417_cov_3.746269.TEC1.715
E. vannus	NODE_19632_length_1417_cov_3.746269	1201	1416	TEC1	ORF2	partial	NODE_19632_length_1417_cov_3.746269.TEC1.716
E. vannus	NODE_19632_length_1417_cov_3.746269	158	550	TEC2	ORF1	partial	NODE_19632_length_1417_cov_3.746269.TEC2.645
E. vannus	NODE_19658_length_1415_cov_2.545590	1164	1409	TEC1	ORF3	partial	NODE_19658_length_1415_cov_2.545590.TEC1.717
E. vannus	NODE_19658_length_1415_cov_2.545590	1056	1409	TEC2	ORF3	partial	NODE_19658_length_1415_cov_2.545590.TEC2.646
E. vannus	NODE_19666_length_1414_cov_14.483919	266	757	TEC1	ORF3	partial	NODE_19666_length_1414_cov_14.483919.TEC1.718
E. vannus	NODE_19666_length_1414_cov_14.483919	1166	1411	TEC1	ORF2	partial	NODE_19666_length_1414_cov_14.483919.TEC1.718
E. vannus	NODE_19666_length_1414_cov_14.483919	242	721	TEC2	ORF3	partial	NODE_19666_length_1414_cov_14.483919.TEC2.647
E. vannus	NODE_19666_length_1414_cov_14.483919	1166	1411	TEC2	ORF2	partial	NODE_19666_length_1414_cov_14.483919.TEC2.647
E. vannus	NODE_19725_length_1411_cov_4.805097	146	457	TBE	ORF2	partial	NODE_19725_length_1411_cov_4.805097.TBE.83
E. vannus	NODE_19734_length_1410_cov_85.461365	809	1408	TEC1	ORF1	partial	NODE_19734_length_1410_cov_85.461365.TEC1.719
E. vannus	NODE_19734_length_1410_cov_85.461365	815	1399	TEC2	ORF1	partial	NODE_19734_length_1410_cov_85.461365.TEC2.648
E. vannus	NODE_19758_length_1409_cov_5.093844	74	971	TEC1	ORF2	partial	NODE_19758_length_1409_cov_5.093844.TEC1.720
E. vannus	NODE_19758_length_1409_cov_5.093844	71	971	TEC2	ORF2	partial	NODE_19758_length_1409_cov_5.093844.TEC2.649
E. vannus	NODE_19790_length_1407_cov_9.733083	197	820	TEC1	ORF1	partial	NODE_19790_length_1407_cov_9.733083.TEC1.721
E. vannus	NODE_19790_length_1407_cov_9.733083	119	820	TEC2	ORF1	partial	NODE_19790_length_1407_cov_9.733083.TEC2.650
E. vannus	NODE_19796_length_1407_cov_3.081955	103	558	TEC1	ORF3	partial	NODE_19796_length_1407_cov_3.081955.TEC1.722
E. vannus	NODE_19796_length_1407_cov_3.081955	139	588	TEC2	ORF3	partial	NODE_19796_length_1407_cov_3.081955.TEC2.651
E. vannus	NODE_19841_length_1404_cov_3.510173	80	520	TBE	ORF2	partial	NODE_19841_length_1404_cov_3.510173.TBE.84
E. vannus	NODE_19846_length_1404_cov_2.330068	1	84	TEC1	ORF3	partial	NODE_19846_length_1404_cov_2.330068.TEC1.723
E. vannus	NODE_19846_length_1404_cov_2.330068	313	723	TEC2	ORF1	partial	NODE_19846_length_1404_cov_2.330068.TEC2.652
E. vannus	NODE_1987_length_6756_cov_10.244498	3657	4199	TEC1	ORF1	partial	NODE_1987_length_6756_cov_10.244498.TEC1.724
E. vannus	NODE_1987_length_6756_cov_10.244498	3660	4199	TEC2	ORF1	partial	NODE_1987_length_6756_cov_10.244498.TEC2.653
E. vannus	NODE_19880_length_1400_cov_150.383976	1233	1400	TEC2	ORF2	partial	NODE_19880_length_1400_cov_150.383976.TEC2.654
E. vannus	NODE_1988_length_6756_cov_8.219194	3642	4179	TEC1	ORF1	partial	NODE_1988_length_6756_cov_8.219194.TEC1.725
E. vannus	NODE_19923_length_1398_cov_8.253596	1331	1396	TEC2	ORF3	partial	NODE_19923_length_1398_cov_8.253596.TEC2.655
E. vannus	NODE_19959_length_1396_cov_7.160728	622	1164	TEC1	ORF1	partial	NODE_19959_length_1396_cov_7.160728.TEC1.726
E. vannus	NODE_19959_length_1396_cov_7.160728	622	1161	TEC2	ORF1	partial	NODE_19959_length_1396_cov_7.160728.TEC2.656
E. vannus	NODE_19963_length_1396_cov_4.653525	194	1067	TEC1	ORF1	partial	NODE_19963_length_1396_cov_4.653525.TEC1.727
E. vannus	NODE_19963_length_1396_cov_4.653525	200	1232	TEC2	ORF1	partial	NODE_19963_length_1396_cov_4.653525.TEC2.657
E. vannus	NODE_19976_length_1395_cov_18.665402	635	928	TBE	ORF2	partial	NODE_19976_length_1395_cov_18.665402.TBE.85
E. vannus	NODE_19980_length_1395_cov_4.468892	3	298	TEC1	ORF1	partial	NODE_19980_length_1395_cov_4.468892.TEC1.728
E. vannus	NODE_19980_length_1395_cov_4.468892	3	298	TEC2	ORF1	partial	NODE_19980_length_1395_cov_4.468892.TEC2.658
E. vannus	NODE_19987_length_1394_cov_12.506454	1	227	TEC1	ORF1	partial	NODE_19987_length_1394_cov_12.506454.TEC1.729
E. vannus	NODE_19987_length_1394_cov_12.506454	1	224	TEC2	ORF1	partial	NODE_19987_length_1394_cov_12.506454.TEC2.659
E. vannus	NODE_20015_length_1392_cov_39.847148	456	945	TEC1	ORF3	partial	NODE_20015_length_1392_cov_39.847148.TEC1.730
E. vannus	NODE_20015_length_1392_cov_39.847148	527	966	TEC2	ORF3	partial	NODE_20015_length_1392_cov_39.847148.TEC2.660
E. vannus	NODE_20019_length_1392_cov_7.593916	571	1062	TEC1	ORF3	partial	NODE_20019_length_1392_cov_7.593916.TEC1.731
E. vannus	NODE_20019_length_1392_cov_7.593916	541	1026	TEC2	ORF3	partial	NODE_20019_length_1392_cov_7.593916.TEC2.661
E. vannus	NODE_20042_length_1391_cov_2.370624	74	481	TEC1	ORF1	partial	NODE_20042_length_1391_cov_2.370624.TEC1.732
E. vannus	NODE_20058_length_1390_cov_1.961158	711	1055	TBE	ORF2	partial	NODE_20058_length_1390_cov_1.961158.TBE.86
E. vannus	NODE_20071_length_1389_cov_3.357470	591	980	TBE	ORF2	partial	NODE_20071_length_1389_cov_3.357470.TBE.87
E. vannus	NODE_20083_length_1388_cov_60.853547	1171	1386	TEC1	ORF3	partial	NODE_20083_length_1388_cov_60.853547.TEC1.733
E. vannus	NODE_20083_length_1388_cov_60.853547	1171	1386	TEC2	ORF3	partial	NODE_20083_length_1388_cov_60.853547.TEC2.662
E. vannus	NODE_200_length_15608_cov_23.911339	13457	14293	TEC1	ORF1	partial	NODE_200_length_15608_cov_23.911339.TEC1.734
E. vannus	NODE_200_length_15608_cov_23.911339	13457	14131	TEC2	ORF1	partial	NODE_200_length_15608_cov_23.911339.TEC2.663
E. vannus	NODE_200_length_15608_cov_23.911339	12446	12883	TBE	ORF2	partial	NODE_200_length_15608_cov_23.911339.TBE.88
E. vannus	NODE_20111_length_1386_cov_20.140565	1230	1385	TEC1	ORF2	partial	NODE_20111_length_1386_cov_20.140565.TEC1.735
E. vannus	NODE_20111_length_1386_cov_20.140565	20	292	TBE	ORF2	partial	NODE_20111_length_1386_cov_20.140565.TBE.89
E. vannus	NODE_20114_length_1386_cov_8.124523	908	1135	TEC1	ORF1	partial	NODE_20114_length_1386_cov_8.124523.TEC1.736
E. vannus	NODE_20118_length_1386_cov_4.708174	38	1384	TEC1	ORF2	partial	NODE_20118_length_1386_cov_4.708174.TEC1.737
E. vannus	NODE_20118_length_1386_cov_4.708174	584	1384	TEC2	ORF2	partial	NODE_20118_length_1386_cov_4.708174.TEC2.664
E. vannus	NODE_20125_length_1385_cov_17.639908	281	688	TEC1	ORF3	partial	NODE_20125_length_1385_cov_17.639908.TEC1.738
E. vannus	NODE_20125_length_1385_cov_17.639908	317	706	TEC2	ORF3	partial	NODE_20125_length_1385_cov_17.639908.TEC2.665
E. vannus	NODE_20135_length_1385_cov_4.447248	1191	1349	TEC2	ORF1	partial	NODE_20135_length_1385_cov_4.447248.TEC2.666
E. vannus	NODE_20138_length_1385_cov_2.007645	793	1092	TEC2	ORF1	partial	NODE_20138_length_1385_cov_2.007645.TEC2.667
E. vannus	NODE_20153_length_1384_cov_3.752869	3	140	TEC1	ORF1	partial	NODE_20153_length_1384_cov_3.752869.TEC1.739
E. vannus	NODE_20153_length_1384_cov_3.752869	3	140	TEC2	ORF1	partial	NODE_20153_length_1384_cov_3.752869.TEC2.668
E. vannus	NODE_20164_length_1383_cov_14.558959	207	697	TEC1	ORF3	partial	NODE_20164_length_1383_cov_14.558959.TEC1.740
E. vannus	NODE_20164_length_1383_cov_14.558959	1097	1381	TEC1	ORF2	partial	NODE_20164_length_1383_cov_14.558959.TEC1.740
E. vannus	NODE_20164_length_1383_cov_14.558959	207	661	TEC2	ORF3	partial	NODE_20164_length_1383_cov_14.558959.TEC2.669
E. vannus	NODE_20164_length_1383_cov_14.558959	1097	1381	TEC2	ORF2	partial	NODE_20164_length_1383_cov_14.558959.TEC2.669
E. vannus	NODE_20169_length_1383_cov_3.551302	844	1179	TEC1	ORF3	partial	NODE_20169_length_1383_cov_3.551302.TEC1.741
E. vannus	NODE_20169_length_1383_cov_3.551302	829	1179	TEC2	ORF3	partial	NODE_20169_length_1383_cov_3.551302.TEC2.670
E. vannus	NODE_20191_length_1381_cov_2.055215	388	1335	TEC1	ORF1	partial	NODE_20191_length_1381_cov_2.055215.TEC1.742
E. vannus	NODE_20191_length_1381_cov_2.055215	394	1332	TEC2	ORF1	partial	NODE_20191_length_1381_cov_2.055215.TEC2.671
E. vannus	NODE_20204_length_1380_cov_4.872602	60	1310	TEC1	ORF2	partial	NODE_20204_length_1380_cov_4.872602.TEC1.743
E. vannus	NODE_20204_length_1380_cov_4.872602	606	1310	TEC2	ORF2	partial	NODE_20204_length_1380_cov_4.872602.TEC2.672
E. vannus	NODE_20215_length_1379_cov_2.795699	3	98	TEC1	ORF2	partial	NODE_20215_length_1379_cov_2.795699.TEC1.744
E. vannus	NODE_20221_length_1378_cov_15.292852	207	704	TEC1	ORF3	partial	NODE_20221_length_1378_cov_15.292852.TEC1.745
E. vannus	NODE_20221_length_1378_cov_15.292852	159	668	TEC2	ORF3	partial	NODE_20221_length_1378_cov_15.292852.TEC2.673
E. vannus	NODE_20226_length_1378_cov_5.877018	237	668	TBE	ORF2	partial	NODE_20226_length_1378_cov_5.877018.TBE.90
E. vannus	NODE_20241_length_1377_cov_7.192308	86	512	TBE	ORF2	partial	NODE_20241_length_1377_cov_7.192308.TBE.91
E. vannus	NODE_20275_length_1375_cov_34.711864	51	539	TEC1	ORF3	partial	NODE_20275_length_1375_cov_34.711864.TEC1.746
E. vannus	NODE_20275_length_1375_cov_34.711864	962	1366	TEC1	ORF2	partial	NODE_20275_length_1375_cov_34.711864.TEC1.746
E. vannus	NODE_20275_length_1375_cov_34.711864	51	503	TEC2	ORF3	partial	NODE_20275_length_1375_cov_34.711864.TEC2.674
E. vannus	NODE_20275_length_1375_cov_34.711864	962	1375	TEC2	ORF2	partial	NODE_20275_length_1375_cov_34.711864.TEC2.674
E. vannus	NODE_20275_length_1375_cov_34.711864	342	863	TBE	ORF2	partial	NODE_20275_length_1375_cov_34.711864.TBE.92
E. vannus	NODE_20276_length_1375_cov_20.446841	118	684	TEC2	ORF1	partial	NODE_20276_length_1375_cov_20.446841.TEC2.675
E. vannus	NODE_20279_length_1375_cov_13.652542	339	764	TBE	ORF2	partial	NODE_20279_length_1375_cov_13.652542.TBE.93
E. vannus	NODE_20292_length_1374_cov_24.279106	759	1007	TBE	ORF2	partial	NODE_20292_length_1374_cov_24.279106.TBE.94
E. vannus	NODE_20322_length_1373_cov_3.289352	9	781	TEC1	ORF2	partial	NODE_20322_length_1373_cov_3.289352.TEC1.747
E. vannus	NODE_20322_length_1373_cov_3.289352	9	1065	TEC2	ORF2	partial	NODE_20322_length_1373_cov_3.289352.TEC2.676
E. vannus	NODE_20345_length_1372_cov_2.932046	138	647	TEC1	ORF1	partial	NODE_20345_length_1372_cov_2.932046.TEC1.748
E. vannus	NODE_20345_length_1372_cov_2.932046	138	969	TEC2	ORF1	partial	NODE_20345_length_1372_cov_2.932046.TEC2.677
E. vannus	NODE_20359_length_1371_cov_2.564142	6	80	TEC1	ORF2	partial	NODE_20359_length_1371_cov_2.564142.TEC1.749
E. vannus	NODE_20383_length_1369_cov_12.281734	834	1319	TBE	ORF2	partial	NODE_20383_length_1369_cov_12.281734.TBE.95
E. vannus	NODE_2038_length_6669_cov_5.752742	3607	4159	TEC1	ORF1	partial	NODE_2038_length_6669_cov_5.752742.TEC1.750
E. vannus	NODE_2041_length_6664_cov_5.249279	3277	3873	TEC1	ORF1	partial	NODE_2041_length_6664_cov_5.249279.TEC1.751
E. vannus	NODE_2041_length_6664_cov_5.249279	3277	3852	TEC2	ORF1	partial	NODE_2041_length_6664_cov_5.249279.TEC2.678
E. vannus	NODE_20435_length_1367_cov_1.491473	744	1292	TEC1	ORF1	partial	NODE_20435_length_1367_cov_1.491473.TEC1.752
E. vannus	NODE_20435_length_1367_cov_1.491473	744	1262	TEC2	ORF1	partial	NODE_20435_length_1367_cov_1.491473.TEC2.679
E. vannus	NODE_20447_length_1366_cov_2.560124	811	1146	TEC1	ORF3	partial	NODE_20447_length_1366_cov_2.560124.TEC1.753
E. vannus	NODE_20447_length_1366_cov_2.560124	8	325	TEC2	ORF2	partial	NODE_20447_length_1366_cov_2.560124.TEC2.680
E. vannus	NODE_20447_length_1366_cov_2.560124	835	1140	TEC2	ORF3	partial	NODE_20447_length_1366_cov_2.560124.TEC2.680
E. vannus	NODE_20451_length_1366_cov_1.391777	182	736	TEC1	ORF1	partial	NODE_20451_length_1366_cov_1.391777.TEC1.754
E. vannus	NODE_20451_length_1366_cov_1.391777	188	733	TEC2	ORF1	partial	NODE_20451_length_1366_cov_1.391777.TEC2.681
E. vannus	NODE_20459_length_1365_cov_6.499224	2	82	TEC1	ORF1	partial	NODE_20459_length_1365_cov_6.499224.TEC1.755
E. vannus	NODE_2045_length_6661_cov_11.153161	2509	3052	TEC1	ORF1	partial	NODE_2045_length_6661_cov_11.153161.TEC1.756
E. vannus	NODE_20465_length_1365_cov_2.230590	3	319	TEC1	ORF2	partial	NODE_20465_length_1365_cov_2.230590.TEC1.757
E. vannus	NODE_20465_length_1365_cov_2.230590	525	1082	TEC1	ORF1	partial	NODE_20465_length_1365_cov_2.230590.TEC1.757
E. vannus	NODE_20465_length_1365_cov_2.230590	525	1082	TEC2	ORF1	partial	NODE_20465_length_1365_cov_2.230590.TEC2.682
E. vannus	NODE_20535_length_1361_cov_4.407321	468	578	TEC1	ORF3	partial	NODE_20535_length_1361_cov_4.407321.TEC1.758
E. vannus	NODE_20535_length_1361_cov_4.407321	468	578	TEC2	ORF3	partial	NODE_20535_length_1361_cov_4.407321.TEC2.683
E. vannus	NODE_20548_length_1360_cov_15.887763	120	518	TBE	ORF2	partial	NODE_20548_length_1360_cov_15.887763.TBE.96
E. vannus	NODE_20558_length_1360_cov_2.959470	4	258	TEC1	ORF3	partial	NODE_20558_length_1360_cov_2.959470.TEC1.759
E. vannus	NODE_20558_length_1360_cov_2.959470	1	288	TEC2	ORF3	partial	NODE_20558_length_1360_cov_2.959470.TEC2.684
E. vannus	NODE_20578_length_1359_cov_5.676287	367	1359	TEC1	ORF1	partial	NODE_20578_length_1359_cov_5.676287.TEC1.760
E. vannus	NODE_20578_length_1359_cov_5.676287	394	1350	TEC2	ORF1	partial	NODE_20578_length_1359_cov_5.676287.TEC2.685
E. vannus	NODE_20599_length_1358_cov_5.182670	271	669	TEC1	ORF1	partial	NODE_20599_length_1358_cov_5.182670.TEC1.761
E. vannus	NODE_20599_length_1358_cov_5.182670	271	858	TEC2	ORF1	partial	NODE_20599_length_1358_cov_5.182670.TEC2.686
E. vannus	NODE_20607_length_1358_cov_2.450429	96	842	TEC2	ORF2	partial	NODE_20607_length_1358_cov_2.450429.TEC2.687
E. vannus	NODE_20615_length_1357_cov_14.451562	577	921	TEC1	ORF3	partial	NODE_20615_length_1357_cov_14.451562.TEC1.762
E. vannus	NODE_20615_length_1357_cov_14.451562	271	693	TBE	ORF2	partial	NODE_20615_length_1357_cov_14.451562.TBE.97
E. vannus	NODE_20656_length_1356_cov_3.189210	211	647	TEC1	ORF3	partial	NODE_20656_length_1356_cov_3.189210.TEC1.763
E. vannus	NODE_20656_length_1356_cov_3.189210	1110	1340	TEC1	ORF2	partial	NODE_20656_length_1356_cov_3.189210.TEC1.763
E. vannus	NODE_20656_length_1356_cov_3.189210	205	620	TEC2	ORF3	partial	NODE_20656_length_1356_cov_3.189210.TEC2.688
E. vannus	NODE_20656_length_1356_cov_3.189210	1104	1334	TEC2	ORF2	partial	NODE_20656_length_1356_cov_3.189210.TEC2.688
E. vannus	NODE_20677_length_1355_cov_2.343505	715	1165	TEC1	ORF1	partial	NODE_20677_length_1355_cov_2.343505.TEC1.764
E. vannus	NODE_20677_length_1355_cov_2.343505	762	1165	TEC2	ORF1	partial	NODE_20677_length_1355_cov_2.343505.TEC2.689
E. vannus	NODE_20703_length_1354_cov_1.577134	734	979	TBE	ORF2	partial	NODE_20703_length_1354_cov_1.577134.TBE.98
E. vannus	NODE_20716_length_1353_cov_6.550940	315	1353	TEC1	ORF1	partial	NODE_20716_length_1353_cov_6.550940.TEC1.765
E. vannus	NODE_20716_length_1353_cov_6.550940	715	1353	TEC2	ORF1	partial	NODE_20716_length_1353_cov_6.550940.TEC2.690
E. vannus	NODE_20754_length_1351_cov_2.716641	163	1329	TEC1	ORF2	partial	NODE_20754_length_1351_cov_2.716641.TEC1.766
E. vannus	NODE_20754_length_1351_cov_2.716641	163	1077	TEC2	ORF2	partial	NODE_20754_length_1351_cov_2.716641.TEC2.691
E. vannus	NODE_20765_length_1350_cov_7.411626	11	535	TBE	ORF2	partial	NODE_20765_length_1350_cov_7.411626.TBE.99
E. vannus	NODE_20784_length_1349_cov_15.632075	259	615	TBE	ORF2	partial	NODE_20784_length_1349_cov_15.632075.TBE.100
E. vannus	NODE_2079_length_6611_cov_6.947964	767	1412	TEC1	ORF1	partial	NODE_2079_length_6611_cov_6.947964.TEC1.767
E. vannus	NODE_2079_length_6611_cov_6.947964	1251	1424	TEC2	ORF1	partial	NODE_2079_length_6611_cov_6.947964.TEC2.692
E. vannus	NODE_2079_length_6611_cov_6.947964	1874	2143	TBE	ORF2	partial	NODE_2079_length_6611_cov_6.947964.TBE.101
E. vannus	NODE_20803_length_1348_cov_19.356412	827	1345	TEC1	ORF1	partial	NODE_20803_length_1348_cov_19.356412.TEC1.768
E. vannus	NODE_20803_length_1348_cov_19.356412	818	1348	TEC2	ORF1	partial	NODE_20803_length_1348_cov_19.356412.TEC2.693
E. vannus	NODE_20828_length_1346_cov_23.505122	1	537	TEC1	ORF2	partial	NODE_20828_length_1346_cov_23.505122.TEC1.769
E. vannus	NODE_20828_length_1346_cov_23.505122	943	1323	TEC1	ORF3	partial	NODE_20828_length_1346_cov_23.505122.TEC1.769
E. vannus	NODE_20828_length_1346_cov_23.505122	1	537	TEC2	ORF2	partial	NODE_20828_length_1346_cov_23.505122.TEC2.694
E. vannus	NODE_20828_length_1346_cov_23.505122	979	1323	TEC2	ORF3	partial	NODE_20828_length_1346_cov_23.505122.TEC2.694
E. vannus	NODE_20830_length_1346_cov_15.583136	439	792	TBE	ORF2	partial	NODE_20830_length_1346_cov_15.583136.TBE.102
E. vannus	NODE_2088_length_6594_cov_13.169710	2657	3217	TEC1	ORF1	partial	NODE_2088_length_6594_cov_13.169710.TEC1.770
E. vannus	NODE_20894_length_1342_cov_15.128063	3	933	TEC1	ORF2	partial	NODE_20894_length_1342_cov_15.128063.TEC1.771
E. vannus	NODE_20894_length_1342_cov_15.128063	36	933	TEC2	ORF2	partial	NODE_20894_length_1342_cov_15.128063.TEC2.695
E. vannus	NODE_20907_length_1341_cov_5.990506	2	418	TEC1	ORF2	partial	NODE_20907_length_1341_cov_5.990506.TEC1.772
E. vannus	NODE_20913_length_1341_cov_2.039557	3	336	TEC1	ORF1	partial	NODE_20913_length_1341_cov_2.039557.TEC1.773
E. vannus	NODE_20913_length_1341_cov_2.039557	3	339	TEC2	ORF1	partial	NODE_20913_length_1341_cov_2.039557.TEC2.696
E. vannus	NODE_20922_length_1340_cov_4.053840	12	164	TEC1	ORF2	partial	NODE_20922_length_1340_cov_4.053840.TEC1.774
E. vannus	NODE_20922_length_1340_cov_4.053840	606	1100	TEC1	ORF3	partial	NODE_20922_length_1340_cov_4.053840.TEC1.774
E. vannus	NODE_20922_length_1340_cov_4.053840	30	191	TEC2	ORF2	partial	NODE_20922_length_1340_cov_4.053840.TEC2.697
E. vannus	NODE_20922_length_1340_cov_4.053840	642	1133	TEC2	ORF3	partial	NODE_20922_length_1340_cov_4.053840.TEC2.697
E. vannus	NODE_20934_length_1339_cov_15.404913	66	557	TEC1	ORF3	partial	NODE_20934_length_1339_cov_15.404913.TEC1.775
E. vannus	NODE_20934_length_1339_cov_15.404913	1180	1338	TEC1	ORF2	partial	NODE_20934_length_1339_cov_15.404913.TEC1.775
E. vannus	NODE_20934_length_1339_cov_15.404913	33	521	TEC2	ORF3	partial	NODE_20934_length_1339_cov_15.404913.TEC2.698
E. vannus	NODE_20934_length_1339_cov_15.404913	1156	1338	TEC2	ORF2	partial	NODE_20934_length_1339_cov_15.404913.TEC2.698
E. vannus	NODE_20971_length_1337_cov_26.604762	391	894	TEC2	ORF1	partial	NODE_20971_length_1337_cov_26.604762.TEC2.699
E. vannus	NODE_209_length_15341_cov_4.176363	15258	15341	TEC1	ORF1	partial	NODE_209_length_15341_cov_4.176363.TEC1.776
E. vannus	NODE_21024_length_1334_cov_11.412888	538	1167	TEC1	ORF1	partial	NODE_21024_length_1334_cov_11.412888.TEC1.777
E. vannus	NODE_21024_length_1334_cov_11.412888	613	1167	TEC2	ORF1	partial	NODE_21024_length_1334_cov_11.412888.TEC2.700
E. vannus	NODE_21052_length_1333_cov_12.454618	221	847	TEC1	ORF1	partial	NODE_21052_length_1333_cov_12.454618.TEC1.778
E. vannus	NODE_21052_length_1333_cov_12.454618	245	895	TEC2	ORF1	partial	NODE_21052_length_1333_cov_12.454618.TEC2.701
E. vannus	NODE_2107_length_6562_cov_7.854125	2	308	TEC1	ORF1	partial	NODE_2107_length_6562_cov_7.854125.TEC1.779
E. vannus	NODE_2107_length_6562_cov_7.854125	33	293	TEC2	ORF1	partial	NODE_2107_length_6562_cov_7.854125.TEC2.702
E. vannus	NODE_21099_length_1331_cov_4.670654	130	1257	TEC1	ORF1	partial	NODE_21099_length_1331_cov_4.670654.TEC1.780
E. vannus	NODE_21099_length_1331_cov_4.670654	127	1128	TEC2	ORF1	partial	NODE_21099_length_1331_cov_4.670654.TEC2.703
E. vannus	NODE_21100_length_1331_cov_3.617225	79	1294	TEC2	ORF2	partial	NODE_21100_length_1331_cov_3.617225.TEC2.704
E. vannus	NODE_21114_length_1330_cov_4.511572	186	1115	TEC1	ORF2	partial	NODE_21114_length_1330_cov_4.511572.TEC1.781
E. vannus	NODE_21114_length_1330_cov_4.511572	210	1100	TEC2	ORF2	partial	NODE_21114_length_1330_cov_4.511572.TEC2.705
E. vannus	NODE_21160_length_1328_cov_2.318945	2	76	TEC1	ORF2	partial	NODE_21160_length_1328_cov_2.318945.TEC1.782
E. vannus	NODE_2116_length_6552_cov_3.008494	1689	2240	TBE	ORF2	partial	NODE_2116_length_6552_cov_3.008494.TBE.103
E. vannus	NODE_21204_length_1325_cov_34.916667	388	1325	TEC1	ORF2	partial	NODE_21204_length_1325_cov_34.916667.TEC1.783
E. vannus	NODE_21204_length_1325_cov_34.916667	939	1325	TEC2	ORF2	partial	NODE_21204_length_1325_cov_34.916667.TEC2.706
E. vannus	NODE_21209_length_1325_cov_6.399038	3	1133	TEC1	ORF2	partial	NODE_21209_length_1325_cov_6.399038.TEC1.784
E. vannus	NODE_21209_length_1325_cov_6.399038	3	626	TEC2	ORF2	partial	NODE_21209_length_1325_cov_6.399038.TEC2.707
E. vannus	NODE_21234_length_1324_cov_2.268645	505	927	TEC1	ORF3	partial	NODE_21234_length_1324_cov_2.268645.TEC1.785
E. vannus	NODE_21234_length_1324_cov_2.268645	4	102	TEC2	ORF2	partial	NODE_21234_length_1324_cov_2.268645.TEC2.708
E. vannus	NODE_21234_length_1324_cov_2.268645	541	927	TEC2	ORF3	partial	NODE_21234_length_1324_cov_2.268645.TEC2.708
E. vannus	NODE_21247_length_1323_cov_3.227929	2	323	TEC1	ORF1	partial	NODE_21247_length_1323_cov_3.227929.TEC1.786
E. vannus	NODE_21247_length_1323_cov_3.227929	2	181	TEC2	ORF1	partial	NODE_21247_length_1323_cov_3.227929.TEC2.709
E. vannus	NODE_21295_length_1320_cov_21.253419	1057	1131	TEC2	ORF3	partial	NODE_21295_length_1320_cov_21.253419.TEC2.710
E. vannus	NODE_2130_length_6537_cov_9.568111	1585	1908	TEC1	ORF3	partial	NODE_2130_length_6537_cov_9.568111.TEC1.787
E. vannus	NODE_2130_length_6537_cov_9.568111	3903	4307	TEC1	ORF1	partial	NODE_2130_length_6537_cov_9.568111.TEC1.788
E. vannus	NODE_2130_length_6537_cov_9.568111	6461	6535	TEC1	ORF2	partial	NODE_2130_length_6537_cov_9.568111.TEC1.789
E. vannus	NODE_2130_length_6537_cov_9.568111	1585	1908	TEC2	ORF3	partial	NODE_2130_length_6537_cov_9.568111.TEC2.711
E. vannus	NODE_2130_length_6537_cov_9.568111	3873	4361	TEC2	ORF1	partial	NODE_2130_length_6537_cov_9.568111.TEC2.712
E. vannus	NODE_21326_length_1319_cov_3.400966	576	1316	TEC1	ORF1	partial	NODE_21326_length_1319_cov_3.400966.TEC1.790
E. vannus	NODE_21326_length_1319_cov_3.400966	582	1316	TEC2	ORF1	partial	NODE_21326_length_1319_cov_3.400966.TEC2.713
E. vannus	NODE_21331_length_1319_cov_2.813205	1035	1169	TEC2	ORF1	partial	NODE_21331_length_1319_cov_2.813205.TEC2.714
E. vannus	NODE_21346_length_1318_cov_2.884770	356	1258	TEC1	ORF2	partial	NODE_21346_length_1318_cov_2.884770.TEC1.791
E. vannus	NODE_21346_length_1318_cov_2.884770	359	1252	TEC2	ORF2	partial	NODE_21346_length_1318_cov_2.884770.TEC2.715
E. vannus	NODE_21347_length_1318_cov_2.866237	205	1095	TEC1	ORF1	partial	NODE_21347_length_1318_cov_2.866237.TEC1.792
E. vannus	NODE_21347_length_1318_cov_2.866237	196	867	TEC2	ORF1	partial	NODE_21347_length_1318_cov_2.866237.TEC2.716
E. vannus	NODE_21393_length_1315_cov_45.712439	1	471	TEC1	ORF1	partial	NODE_21393_length_1315_cov_45.712439.TEC1.793
E. vannus	NODE_21393_length_1315_cov_45.712439	777	1310	TEC1	ORF2	partial	NODE_21393_length_1315_cov_45.712439.TEC1.794
E. vannus	NODE_21393_length_1315_cov_45.712439	1	387	TEC2	ORF1	partial	NODE_21393_length_1315_cov_45.712439.TEC2.717
E. vannus	NODE_21393_length_1315_cov_45.712439	954	1307	TEC2	ORF2	partial	NODE_21393_length_1315_cov_45.712439.TEC2.718
E. vannus	NODE_21396_length_1315_cov_9.605816	1	99	TEC1	ORF1	partial	NODE_21396_length_1315_cov_9.605816.TEC1.795
E. vannus	NODE_21396_length_1315_cov_9.605816	1	99	TEC2	ORF1	partial	NODE_21396_length_1315_cov_9.605816.TEC2.719
E. vannus	NODE_21404_length_1315_cov_3.512116	659	1138	TEC1	ORF3	partial	NODE_21404_length_1315_cov_3.512116.TEC1.796
E. vannus	NODE_21404_length_1315_cov_3.512116	629	1114	TEC2	ORF3	partial	NODE_21404_length_1315_cov_3.512116.TEC2.720
E. vannus	NODE_21407_length_1315_cov_2.911955	176	1312	TEC1	ORF2	partial	NODE_21407_length_1315_cov_2.911955.TEC1.797
E. vannus	NODE_21407_length_1315_cov_2.911955	697	1309	TEC2	ORF2	partial	NODE_21407_length_1315_cov_2.911955.TEC2.721
E. vannus	NODE_21412_length_1314_cov_115.301536	82	1314	TEC1	ORF2	partial	NODE_21412_length_1314_cov_115.301536.TEC1.798
E. vannus	NODE_21412_length_1314_cov_115.301536	628	1314	TEC2	ORF2	partial	NODE_21412_length_1314_cov_115.301536.TEC2.722
E. vannus	NODE_21413_length_1314_cov_43.279709	342	584	TBE	ORF2	partial	NODE_21413_length_1314_cov_43.279709.TBE.104
E. vannus	NODE_21456_length_1312_cov_3.191093	2	241	TEC1	ORF3	partial	NODE_21456_length_1312_cov_3.191093.TEC1.799
E. vannus	NODE_21456_length_1312_cov_3.191093	2	241	TEC2	ORF3	partial	NODE_21456_length_1312_cov_3.191093.TEC2.723
E. vannus	NODE_21470_length_1311_cov_3.918963	597	908	TEC1	ORF3	partial	NODE_21470_length_1311_cov_3.918963.TEC1.800
E. vannus	NODE_21470_length_1311_cov_3.918963	255	791	TBE	ORF2	partial	NODE_21470_length_1311_cov_3.918963.TBE.105
E. vannus	NODE_21487_length_1310_cov_17.278994	2	76	TEC2	ORF1	partial	NODE_21487_length_1310_cov_17.278994.TEC2.724
E. vannus	NODE_21511_length_1309_cov_7.258929	892	1110	TBE	ORF2	partial	NODE_21511_length_1309_cov_7.258929.TBE.106
E. vannus	NODE_2151_length_6501_cov_3.339819	1390	2154	TEC1	ORF1	complete	NODE_2151_length_6501_cov_3.339819.TEC1.801
E. vannus	NODE_2151_length_6501_cov_3.339819	3564	4094	TEC1	ORF2	complete	NODE_2151_length_6501_cov_3.339819.TEC1.801
E. vannus	NODE_2151_length_6501_cov_3.339819	4531	4968	TEC1	ORF3	complete	NODE_2151_length_6501_cov_3.339819.TEC1.801
E. vannus	NODE_2151_length_6501_cov_3.339819	1375	1995	TEC2	ORF1	complete	NODE_2151_length_6501_cov_3.339819.TEC2.725
E. vannus	NODE_2151_length_6501_cov_3.339819	2667	4097	TEC2	ORF2	complete	NODE_2151_length_6501_cov_3.339819.TEC2.725
E. vannus	NODE_2151_length_6501_cov_3.339819	4531	4980	TEC2	ORF3	complete	NODE_2151_length_6501_cov_3.339819.TEC2.725
E. vannus	NODE_21542_length_1307_cov_14.921951	118	1056	TEC1	ORF1	partial	NODE_21542_length_1307_cov_14.921951.TEC1.802
E. vannus	NODE_21542_length_1307_cov_14.921951	109	1161	TEC2	ORF1	partial	NODE_21542_length_1307_cov_14.921951.TEC2.726
E. vannus	NODE_21547_length_1307_cov_6.383740	168	659	TEC1	ORF3	partial	NODE_21547_length_1307_cov_6.383740.TEC1.803
E. vannus	NODE_21547_length_1307_cov_6.383740	1075	1307	TEC1	ORF2	partial	NODE_21547_length_1307_cov_6.383740.TEC1.803
E. vannus	NODE_21547_length_1307_cov_6.383740	168	623	TEC2	ORF3	partial	NODE_21547_length_1307_cov_6.383740.TEC2.727
E. vannus	NODE_21547_length_1307_cov_6.383740	1075	1295	TEC2	ORF2	partial	NODE_21547_length_1307_cov_6.383740.TEC2.727
E. vannus	NODE_21548_length_1307_cov_5.134146	1	285	TEC1	ORF1	partial	NODE_21548_length_1307_cov_5.134146.TEC1.804
E. vannus	NODE_21548_length_1307_cov_5.134146	1	294	TEC2	ORF1	partial	NODE_21548_length_1307_cov_5.134146.TEC2.728
E. vannus	NODE_21588_length_1305_cov_4.084691	81	393	TEC1	ORF1	partial	NODE_21588_length_1305_cov_4.084691.TEC1.805
E. vannus	NODE_21588_length_1305_cov_4.084691	24	393	TEC2	ORF1	partial	NODE_21588_length_1305_cov_4.084691.TEC2.729
E. vannus	NODE_21590_length_1305_cov_2.995928	453	912	TEC1	ORF3	partial	NODE_21590_length_1305_cov_2.995928.TEC1.806
E. vannus	NODE_21590_length_1305_cov_2.995928	453	839	TEC2	ORF3	partial	NODE_21590_length_1305_cov_2.995928.TEC2.730
E. vannus	NODE_21597_length_1305_cov_1.463355	1219	1305	TEC2	ORF3	partial	NODE_21597_length_1305_cov_1.463355.TEC2.731
E. vannus	NODE_21611_length_1304_cov_2.537082	3	77	TEC1	ORF2	partial	NODE_21611_length_1304_cov_2.537082.TEC1.807
E. vannus	NODE_21612_length_1304_cov_2.357783	117	461	TEC1	ORF3	partial	NODE_21612_length_1304_cov_2.357783.TEC1.808
E. vannus	NODE_21622_length_1303_cov_7.739804	1	210	TEC1	ORF1	partial	NODE_21622_length_1303_cov_7.739804.TEC1.809
E. vannus	NODE_21622_length_1303_cov_7.739804	1	201	TEC2	ORF1	partial	NODE_21622_length_1303_cov_7.739804.TEC2.732
E. vannus	NODE_21627_length_1303_cov_4.656607	2	490	TEC1	ORF3	partial	NODE_21627_length_1303_cov_4.656607.TEC1.810
E. vannus	NODE_21627_length_1303_cov_4.656607	35	514	TEC2	ORF3	partial	NODE_21627_length_1303_cov_4.656607.TEC2.733
E. vannus	NODE_21628_length_1303_cov_3.495106	829	918	TEC2	ORF1	partial	NODE_21628_length_1303_cov_3.495106.TEC2.734
E. vannus	NODE_21654_length_1302_cov_2.342857	1	132	TEC1	ORF2	partial	NODE_21654_length_1302_cov_2.342857.TEC1.811
E. vannus	NODE_21680_length_1300_cov_5.468520	209	1266	TEC1	ORF2	partial	NODE_21680_length_1300_cov_5.468520.TEC1.812
E. vannus	NODE_21680_length_1300_cov_5.468520	239	720	TEC2	ORF2	partial	NODE_21680_length_1300_cov_5.468520.TEC2.735
E. vannus	NODE_21691_length_1299_cov_11.460720	272	1114	TEC1	ORF1	partial	NODE_21691_length_1299_cov_11.460720.TEC1.813
E. vannus	NODE_21691_length_1299_cov_11.460720	272	943	TEC2	ORF1	partial	NODE_21691_length_1299_cov_11.460720.TEC2.736
E. vannus	NODE_21714_length_1298_cov_8.816544	124	732	TEC1	ORF1	partial	NODE_21714_length_1298_cov_8.816544.TEC1.814
E. vannus	NODE_21714_length_1298_cov_8.816544	124	940	TEC2	ORF1	partial	NODE_21714_length_1298_cov_8.816544.TEC2.737
E. vannus	NODE_21745_length_1296_cov_45.305989	3	972	TEC1	ORF1	partial	NODE_21745_length_1296_cov_45.305989.TEC1.815
E. vannus	NODE_21745_length_1296_cov_45.305989	3	746	TEC2	ORF1	partial	NODE_21745_length_1296_cov_45.305989.TEC2.738
E. vannus	NODE_21746_length_1296_cov_11.767022	80	451	TEC1	ORF1	partial	NODE_21746_length_1296_cov_11.767022.TEC1.816
E. vannus	NODE_21746_length_1296_cov_11.767022	847	1293	TEC1	ORF2	partial	NODE_21746_length_1296_cov_11.767022.TEC1.817
E. vannus	NODE_21746_length_1296_cov_11.767022	3	283	TEC2	ORF1	partial	NODE_21746_length_1296_cov_11.767022.TEC2.739
E. vannus	NODE_21771_length_1295_cov_3.724959	174	658	TEC1	ORF3	partial	NODE_21771_length_1295_cov_3.724959.TEC1.818
E. vannus	NODE_21771_length_1295_cov_3.724959	210	658	TEC2	ORF3	partial	NODE_21771_length_1295_cov_3.724959.TEC2.740
E. vannus	NODE_21780_length_1295_cov_1.899015	1220	1294	TEC1	ORF1	partial	NODE_21780_length_1295_cov_1.899015.TEC1.819
E. vannus	NODE_21816_length_1293_cov_2.355263	316	801	TEC1	ORF3	partial	NODE_21816_length_1293_cov_2.355263.TEC1.820
E. vannus	NODE_21816_length_1293_cov_2.355263	349	801	TEC2	ORF3	partial	NODE_21816_length_1293_cov_2.355263.TEC2.741
E. vannus	NODE_21816_length_1293_cov_2.355263	1	510	TBE	ORF2	partial	NODE_21816_length_1293_cov_2.355263.TBE.107
E. vannus	NODE_21838_length_1292_cov_1.742387	727	1291	TEC1	ORF1	partial	NODE_21838_length_1292_cov_1.742387.TEC1.821
E. vannus	NODE_21838_length_1292_cov_1.742387	831	1291	TEC2	ORF1	partial	NODE_21838_length_1292_cov_1.742387.TEC2.742
E. vannus	NODE_21858_length_1290_cov_89.071723	50	541	TEC1	ORF3	partial	NODE_21858_length_1290_cov_89.071723.TEC1.822
E. vannus	NODE_21858_length_1290_cov_89.071723	86	574	TEC2	ORF3	partial	NODE_21858_length_1290_cov_89.071723.TEC2.743
E. vannus	NODE_21862_length_1290_cov_10.525144	100	594	TEC1	ORF1	partial	NODE_21862_length_1290_cov_10.525144.TEC1.823
E. vannus	NODE_21862_length_1290_cov_10.525144	100	636	TEC2	ORF1	partial	NODE_21862_length_1290_cov_10.525144.TEC2.744
E. vannus	NODE_21904_length_1288_cov_4.332783	916	1086	TBE	ORF2	partial	NODE_21904_length_1288_cov_4.332783.TBE.108
E. vannus	NODE_21913_length_1288_cov_1.607762	371	745	TBE	ORF2	partial	NODE_21913_length_1288_cov_1.607762.TBE.109
E. vannus	NODE_21931_length_1287_cov_1.944628	704	1123	TEC1	ORF2	partial	NODE_21931_length_1287_cov_1.944628.TEC1.824
E. vannus	NODE_22034_length_1282_cov_4.877178	2	85	TEC2	ORF2	partial	NODE_22034_length_1282_cov_4.877178.TEC2.745
E. vannus	NODE_22042_length_1282_cov_2.795021	65	442	TEC1	ORF1	partial	NODE_22042_length_1282_cov_2.795021.TEC1.825
E. vannus	NODE_22042_length_1282_cov_2.795021	104	445	TEC2	ORF1	partial	NODE_22042_length_1282_cov_2.795021.TEC2.746
E. vannus	NODE_22058_length_1281_cov_5.232558	122	499	TBE	ORF2	partial	NODE_22058_length_1281_cov_5.232558.TBE.110
E. vannus	NODE_22096_length_1279_cov_4.761231	2	76	TEC1	ORF2	partial	NODE_22096_length_1279_cov_4.761231.TEC1.826
E. vannus	NODE_22143_length_1276_cov_17.728941	894	1271	TEC1	ORF2	partial	NODE_22143_length_1276_cov_17.728941.TEC1.827
E. vannus	NODE_22143_length_1276_cov_17.728941	612	1274	TEC2	ORF2	partial	NODE_22143_length_1276_cov_17.728941.TEC2.747
E. vannus	NODE_22160_length_1275_cov_11.515025	795	1274	TEC1	ORF1	partial	NODE_22160_length_1275_cov_11.515025.TEC1.828
E. vannus	NODE_22160_length_1275_cov_11.515025	795	1268	TEC2	ORF1	partial	NODE_22160_length_1275_cov_11.515025.TEC2.748
E. vannus	NODE_2218_length_6400_cov_7.548158	3147	3482	TEC1	ORF1	partial	NODE_2218_length_6400_cov_7.548158.TEC1.829
E. vannus	NODE_22199_length_1273_cov_9.856187	846	1220	TEC1	ORF1	partial	NODE_22199_length_1273_cov_9.856187.TEC1.830
E. vannus	NODE_22199_length_1273_cov_9.856187	759	1229	TEC2	ORF1	partial	NODE_22199_length_1273_cov_9.856187.TEC2.749
E. vannus	NODE_22217_length_1272_cov_41.205858	1084	1272	TEC1	ORF3	partial	NODE_22217_length_1272_cov_41.205858.TEC1.831
E. vannus	NODE_22217_length_1272_cov_41.205858	1120	1254	TEC2	ORF3	partial	NODE_22217_length_1272_cov_41.205858.TEC2.750
E. vannus	NODE_22218_length_1272_cov_32.396653	238	1216	TEC1	ORF2	partial	NODE_22218_length_1272_cov_32.396653.TEC1.832
E. vannus	NODE_22218_length_1272_cov_32.396653	70	1267	TEC2	ORF2	partial	NODE_22218_length_1272_cov_32.396653.TEC2.751
E. vannus	NODE_22225_length_1272_cov_5.063598	3	1270	TEC1	ORF2	partial	NODE_22225_length_1272_cov_5.063598.TEC1.833
E. vannus	NODE_22225_length_1272_cov_5.063598	402	1270	TEC2	ORF2	partial	NODE_22225_length_1272_cov_5.063598.TEC2.752
E. vannus	NODE_22259_length_1270_cov_35.800503	315	734	TEC2	ORF1	partial	NODE_22259_length_1270_cov_35.800503.TEC2.753
E. vannus	NODE_22274_length_1270_cov_2.222967	89	1021	TEC1	ORF1	partial	NODE_22274_length_1270_cov_2.222967.TEC1.834
E. vannus	NODE_22365_length_1265_cov_7.241582	25	515	TEC1	ORF3	partial	NODE_22365_length_1265_cov_7.241582.TEC1.835
E. vannus	NODE_22365_length_1265_cov_7.241582	61	515	TEC2	ORF3	partial	NODE_22365_length_1265_cov_7.241582.TEC2.754
E. vannus	NODE_22390_length_1264_cov_3.108677	1	207	TEC1	ORF3	partial	NODE_22390_length_1264_cov_3.108677.TEC1.836
E. vannus	NODE_22390_length_1264_cov_3.108677	1	207	TEC2	ORF3	partial	NODE_22390_length_1264_cov_3.108677.TEC2.755
E. vannus	NODE_22403_length_1263_cov_3.812816	197	1261	TEC1	ORF2	partial	NODE_22403_length_1263_cov_3.812816.TEC1.837
E. vannus	NODE_22403_length_1263_cov_3.812816	197	1111	TEC2	ORF2	partial	NODE_22403_length_1263_cov_3.812816.TEC2.756
E. vannus	NODE_22418_length_1262_cov_5.750211	1020	1262	TEC1	ORF3	partial	NODE_22418_length_1262_cov_5.750211.TEC1.838
E. vannus	NODE_22418_length_1262_cov_5.750211	1020	1262	TEC2	ORF3	partial	NODE_22418_length_1262_cov_5.750211.TEC2.757
E. vannus	NODE_2249_length_6354_cov_5.088737	932	1798	TEC1	ORF1	partial	NODE_2249_length_6354_cov_5.088737.TEC1.839
E. vannus	NODE_2249_length_6354_cov_5.088737	4079	4989	TEC1	ORF2	partial	NODE_2249_length_6354_cov_5.088737.TEC1.840
E. vannus	NODE_2249_length_6354_cov_5.088737	5380	5799	TEC1	ORF3	partial	NODE_2249_length_6354_cov_5.088737.TEC1.840
E. vannus	NODE_2249_length_6354_cov_5.088737	1010	1798	TEC2	ORF1	partial	NODE_2249_length_6354_cov_5.088737.TEC2.758
E. vannus	NODE_2249_length_6354_cov_5.088737	4124	5007	TEC2	ORF2	partial	NODE_2249_length_6354_cov_5.088737.TEC2.759
E. vannus	NODE_22509_length_1258_cov_2.329382	32	913	TEC1	ORF2	partial	NODE_22509_length_1258_cov_2.329382.TEC1.841
E. vannus	NODE_22509_length_1258_cov_2.329382	56	400	TEC2	ORF2	partial	NODE_22509_length_1258_cov_2.329382.TEC2.760
E. vannus	NODE_22525_length_1257_cov_3.414407	617	1108	TEC1	ORF3	partial	NODE_22525_length_1257_cov_3.414407.TEC1.842
E. vannus	NODE_22525_length_1257_cov_3.414407	587	1072	TEC2	ORF3	partial	NODE_22525_length_1257_cov_3.414407.TEC2.761
E. vannus	NODE_22541_length_1256_cov_3.314673	466	1032	TEC1	ORF1	partial	NODE_22541_length_1256_cov_3.314673.TEC1.843
E. vannus	NODE_22541_length_1256_cov_3.314673	466	1026	TEC2	ORF1	partial	NODE_22541_length_1256_cov_3.314673.TEC2.762
E. vannus	NODE_22544_length_1256_cov_3.023749	1051	1254	TEC1	ORF1	partial	NODE_22544_length_1256_cov_3.023749.TEC1.844
E. vannus	NODE_22544_length_1256_cov_3.023749	1048	1254	TEC2	ORF1	partial	NODE_22544_length_1256_cov_3.023749.TEC2.763
E. vannus	NODE_22548_length_1256_cov_2.220526	975	1196	TEC1	ORF1	partial	NODE_22548_length_1256_cov_2.220526.TEC1.845
E. vannus	NODE_22548_length_1256_cov_2.220526	939	1196	TEC2	ORF1	partial	NODE_22548_length_1256_cov_2.220526.TEC2.764
E. vannus	NODE_22588_length_1254_cov_6.359388	787	1170	TEC1	ORF3	partial	NODE_22588_length_1254_cov_6.359388.TEC1.846
E. vannus	NODE_22588_length_1254_cov_6.359388	793	1170	TEC2	ORF3	partial	NODE_22588_length_1254_cov_6.359388.TEC2.765
E. vannus	NODE_22701_length_1249_cov_1.361775	2	247	TEC1	ORF1	partial	NODE_22701_length_1249_cov_1.361775.TEC1.847
E. vannus	NODE_22701_length_1249_cov_1.361775	2	268	TEC2	ORF1	partial	NODE_22701_length_1249_cov_1.361775.TEC2.766
E. vannus	NODE_22710_length_1248_cov_3.792485	69	266	TEC1	ORF1	partial	NODE_22710_length_1248_cov_3.792485.TEC1.848
E. vannus	NODE_22710_length_1248_cov_3.792485	69	248	TEC2	ORF1	partial	NODE_22710_length_1248_cov_3.792485.TEC2.767
E. vannus	NODE_22727_length_1247_cov_8.638462	904	1245	TEC2	ORF2	partial	NODE_22727_length_1247_cov_8.638462.TEC2.768
E. vannus	NODE_22727_length_1247_cov_8.638462	369	689	TBE	ORF2	partial	NODE_22727_length_1247_cov_8.638462.TBE.111
E. vannus	NODE_22749_length_1246_cov_4.670659	19	970	TEC1	ORF1	partial	NODE_22749_length_1246_cov_4.670659.TEC1.849
E. vannus	NODE_22749_length_1246_cov_4.670659	25	922	TEC2	ORF1	partial	NODE_22749_length_1246_cov_4.670659.TEC2.769
E. vannus	NODE_22783_length_1244_cov_7.543273	86	563	TEC1	ORF3	partial	NODE_22783_length_1244_cov_7.543273.TEC1.850
E. vannus	NODE_22783_length_1244_cov_7.543273	122	563	TEC2	ORF3	partial	NODE_22783_length_1244_cov_7.543273.TEC2.770
E. vannus	NODE_2283_length_6302_cov_4.490442	618	1136	TEC1	ORF1	partial	NODE_2283_length_6302_cov_4.490442.TEC1.851
E. vannus	NODE_2283_length_6302_cov_4.490442	618	1136	TEC2	ORF1	partial	NODE_2283_length_6302_cov_4.490442.TEC2.771
E. vannus	NODE_2283_length_6302_cov_4.490442	633	1055	TBE	ORF1	partial	NODE_2283_length_6302_cov_4.490442.TBE.112
E. vannus	NODE_22856_length_1240_cov_468.934652	209	1240	TEC1	ORF1	partial	NODE_22856_length_1240_cov_468.934652.TEC1.852
E. vannus	NODE_22856_length_1240_cov_468.934652	209	1240	TEC2	ORF1	partial	NODE_22856_length_1240_cov_468.934652.TEC2.772
E. vannus	NODE_22864_length_1240_cov_5.865864	963	1172	TEC1	ORF1	partial	NODE_22864_length_1240_cov_5.865864.TEC1.853
E. vannus	NODE_22864_length_1240_cov_5.865864	969	1172	TEC2	ORF1	partial	NODE_22864_length_1240_cov_5.865864.TEC2.773
E. vannus	NODE_22905_length_1238_cov_3.893196	511	1119	TEC1	ORF1	partial	NODE_22905_length_1238_cov_3.893196.TEC1.854
E. vannus	NODE_22905_length_1238_cov_3.893196	538	1119	TEC2	ORF1	partial	NODE_22905_length_1238_cov_3.893196.TEC2.774
E. vannus	NODE_22939_length_1236_cov_3.679034	534	1025	TEC1	ORF3	partial	NODE_22939_length_1236_cov_3.679034.TEC1.855
E. vannus	NODE_22939_length_1236_cov_3.679034	570	1058	TEC2	ORF3	partial	NODE_22939_length_1236_cov_3.679034.TEC2.775
E. vannus	NODE_22961_length_1235_cov_4.423143	113	776	TEC2	ORF1	partial	NODE_22961_length_1235_cov_4.423143.TEC2.776
E. vannus	NODE_22967_length_1235_cov_2.379965	342	957	TEC2	ORF1	partial	NODE_22967_length_1235_cov_2.379965.TEC2.777
E. vannus	NODE_22984_length_1234_cov_6.694036	325	888	TEC1	ORF1	partial	NODE_22984_length_1234_cov_6.694036.TEC1.856
E. vannus	NODE_22984_length_1234_cov_6.694036	322	888	TEC2	ORF1	partial	NODE_22984_length_1234_cov_6.694036.TEC2.778
E. vannus	NODE_23001_length_1233_cov_9.513841	377	1131	TEC1	ORF1	partial	NODE_23001_length_1233_cov_9.513841.TEC1.857
E. vannus	NODE_23001_length_1233_cov_9.513841	374	1128	TEC2	ORF1	partial	NODE_23001_length_1233_cov_9.513841.TEC2.779
E. vannus	NODE_2300_length_6286_cov_11.923498	3378	3965	TEC1	ORF1	partial	NODE_2300_length_6286_cov_11.923498.TEC1.858
E. vannus	NODE_2300_length_6286_cov_11.923498	3387	3926	TEC2	ORF1	partial	NODE_2300_length_6286_cov_11.923498.TEC2.780
E. vannus	NODE_23042_length_1232_cov_2.522944	1	150	TEC1	ORF1	partial	NODE_23042_length_1232_cov_2.522944.TEC1.859
E. vannus	NODE_23042_length_1232_cov_2.522944	926	1156	TEC1	ORF2	partial	NODE_23042_length_1232_cov_2.522944.TEC1.860
E. vannus	NODE_23094_length_1229_cov_14.582465	1	231	TEC1	ORF1	partial	NODE_23094_length_1229_cov_14.582465.TEC1.861
E. vannus	NODE_23094_length_1229_cov_14.582465	1	225	TEC2	ORF1	partial	NODE_23094_length_1229_cov_14.582465.TEC2.781
E. vannus	NODE_23100_length_1229_cov_3.834201	849	1226	TEC1	ORF1	partial	NODE_23100_length_1229_cov_3.834201.TEC1.862
E. vannus	NODE_23100_length_1229_cov_3.834201	858	1226	TEC2	ORF1	partial	NODE_23100_length_1229_cov_3.834201.TEC2.782
E. vannus	NODE_23122_length_1228_cov_12.201564	195	674	TEC1	ORF3	partial	NODE_23122_length_1228_cov_12.201564.TEC1.863
E. vannus	NODE_23122_length_1228_cov_12.201564	1109	1228	TEC1	ORF2	partial	NODE_23122_length_1228_cov_12.201564.TEC1.863
E. vannus	NODE_23122_length_1228_cov_12.201564	165	641	TEC2	ORF3	partial	NODE_23122_length_1228_cov_12.201564.TEC2.783
E. vannus	NODE_23125_length_1228_cov_6.638575	999	1226	TEC1	ORF2	partial	NODE_23125_length_1228_cov_6.638575.TEC1.864
E. vannus	NODE_23132_length_1228_cov_2.518679	3	77	TEC1	ORF1	partial	NODE_23132_length_1228_cov_2.518679.TEC1.865
E. vannus	NODE_23192_length_1225_cov_2.768293	430	1224	TEC1	ORF2	partial	NODE_23192_length_1225_cov_2.768293.TEC1.866
E. vannus	NODE_23192_length_1225_cov_2.768293	430	1224	TEC2	ORF2	partial	NODE_23192_length_1225_cov_2.768293.TEC2.784
E. vannus	NODE_23219_length_1223_cov_78.296684	695	1184	TEC1	ORF3	partial	NODE_23219_length_1223_cov_78.296684.TEC1.867
E. vannus	NODE_23219_length_1223_cov_78.296684	662	1148	TEC2	ORF3	partial	NODE_23219_length_1223_cov_78.296684.TEC2.785
E. vannus	NODE_23244_length_1222_cov_4.238428	52	1032	TEC1	ORF1	partial	NODE_23244_length_1222_cov_4.238428.TEC1.868
E. vannus	NODE_23244_length_1222_cov_4.238428	73	1038	TEC2	ORF1	partial	NODE_23244_length_1222_cov_4.238428.TEC2.786
E. vannus	NODE_23259_length_1221_cov_3.813811	5	76	TEC1	ORF3	partial	NODE_23259_length_1221_cov_3.813811.TEC1.869
E. vannus	NODE_23268_length_1220_cov_22.018373	343	804	TBE	ORF2	partial	NODE_23268_length_1220_cov_22.018373.TBE.113
E. vannus	NODE_23287_length_1219_cov_152.514886	115	1209	TEC1	ORF1	partial	NODE_23287_length_1219_cov_152.514886.TEC1.870
E. vannus	NODE_23287_length_1219_cov_152.514886	115	1149	TEC2	ORF1	partial	NODE_23287_length_1219_cov_152.514886.TEC2.787
E. vannus	NODE_23289_length_1219_cov_22.199650	177	1016	TEC1	ORF1	partial	NODE_23289_length_1219_cov_22.199650.TEC1.871
E. vannus	NODE_23289_length_1219_cov_22.199650	183	1167	TEC2	ORF1	partial	NODE_23289_length_1219_cov_22.199650.TEC2.788
E. vannus	NODE_23291_length_1219_cov_9.498249	460	951	TEC1	ORF3	partial	NODE_23291_length_1219_cov_9.498249.TEC1.872
E. vannus	NODE_23291_length_1219_cov_9.498249	430	915	TEC2	ORF3	partial	NODE_23291_length_1219_cov_9.498249.TEC2.789
E. vannus	NODE_23345_length_1217_cov_4.221930	559	1217	TEC1	ORF2	partial	NODE_23345_length_1217_cov_4.221930.TEC1.873
E. vannus	NODE_23345_length_1217_cov_4.221930	559	1211	TEC2	ORF2	partial	NODE_23345_length_1217_cov_4.221930.TEC2.790
E. vannus	NODE_2337_length_6232_cov_11.728188	4685	5437	TEC1	ORF1	partial	NODE_2337_length_6232_cov_11.728188.TEC1.874
E. vannus	NODE_2337_length_6232_cov_11.728188	4757	5437	TEC2	ORF1	partial	NODE_2337_length_6232_cov_11.728188.TEC2.791
E. vannus	NODE_23392_length_1215_cov_3.642355	40	1213	TEC1	ORF2	partial	NODE_23392_length_1215_cov_3.642355.TEC1.875
E. vannus	NODE_23392_length_1215_cov_3.642355	692	1213	TEC2	ORF2	partial	NODE_23392_length_1215_cov_3.642355.TEC2.792
E. vannus	NODE_23402_length_1215_cov_1.582601	427	1215	TEC1	ORF2	partial	NODE_23402_length_1215_cov_1.582601.TEC1.876
E. vannus	NODE_23402_length_1215_cov_1.582601	769	1215	TEC2	ORF2	partial	NODE_23402_length_1215_cov_1.582601.TEC2.793
E. vannus	NODE_23442_length_1213_cov_2.689261	111	1213	TEC1	ORF2	partial	NODE_23442_length_1213_cov_2.689261.TEC1.877
E. vannus	NODE_23442_length_1213_cov_2.689261	99	1213	TEC2	ORF2	partial	NODE_23442_length_1213_cov_2.689261.TEC2.794
E. vannus	NODE_23461_length_1212_cov_4.734802	925	1212	TEC1	ORF3	partial	NODE_23461_length_1212_cov_4.734802.TEC1.878
E. vannus	NODE_23461_length_1212_cov_4.734802	892	1209	TEC2	ORF3	partial	NODE_23461_length_1212_cov_4.734802.TEC2.795
E. vannus	NODE_23471_length_1212_cov_1.644053	989	1126	TEC2	ORF3	partial	NODE_23471_length_1212_cov_1.644053.TEC2.796
E. vannus	NODE_23482_length_1211_cov_4.313051	384	784	TEC1	ORF2	partial	NODE_23482_length_1211_cov_4.313051.TEC1.879
E. vannus	NODE_23482_length_1211_cov_4.313051	440	1211	TEC2	ORF2	partial	NODE_23482_length_1211_cov_4.313051.TEC2.797
E. vannus	NODE_23490_length_1210_cov_126.065313	1	408	TEC1	ORF3	partial	NODE_23490_length_1210_cov_126.065313.TEC1.880
E. vannus	NODE_23490_length_1210_cov_126.065313	1	408	TEC2	ORF3	partial	NODE_23490_length_1210_cov_126.065313.TEC2.798
E. vannus	NODE_23498_length_1210_cov_6.054722	440	1210	TEC1	ORF1	partial	NODE_23498_length_1210_cov_6.054722.TEC1.881
E. vannus	NODE_23498_length_1210_cov_6.054722	488	1210	TEC2	ORF1	partial	NODE_23498_length_1210_cov_6.054722.TEC2.799
E. vannus	NODE_23498_length_1210_cov_6.054722	437	1198	TBE	ORF1	partial	NODE_23498_length_1210_cov_6.054722.TBE.114
E. vannus	NODE_23507_length_1210_cov_3.009709	158	658	TEC1	ORF1	partial	NODE_23507_length_1210_cov_3.009709.TEC1.882
E. vannus	NODE_23507_length_1210_cov_3.009709	3	658	TEC2	ORF1	partial	NODE_23507_length_1210_cov_3.009709.TEC2.800
E. vannus	NODE_23529_length_1209_cov_3.669611	346	1207	TEC1	ORF2	partial	NODE_23529_length_1209_cov_3.669611.TEC1.883
E. vannus	NODE_23529_length_1209_cov_3.669611	890	1207	TEC2	ORF2	partial	NODE_23529_length_1209_cov_3.669611.TEC2.801
E. vannus	NODE_23556_length_1208_cov_2.504863	762	1055	TEC1	ORF3	partial	NODE_23556_length_1208_cov_2.504863.TEC1.884
E. vannus	NODE_23556_length_1208_cov_2.504863	557	1019	TEC2	ORF3	partial	NODE_23556_length_1208_cov_2.504863.TEC2.802
E. vannus	NODE_23557_length_1208_cov_2.494253	1050	1208	TEC1	ORF1	partial	NODE_23557_length_1208_cov_2.494253.TEC1.885
E. vannus	NODE_23557_length_1208_cov_2.494253	1047	1208	TEC2	ORF1	partial	NODE_23557_length_1208_cov_2.494253.TEC2.803
E. vannus	NODE_23578_length_1207_cov_2.942478	564	1154	TEC1	ORF1	partial	NODE_23578_length_1207_cov_2.942478.TEC1.886
E. vannus	NODE_23578_length_1207_cov_2.942478	564	1154	TEC2	ORF1	partial	NODE_23578_length_1207_cov_2.942478.TEC2.804
E. vannus	NODE_2358_length_6203_cov_5.435031	291	1369	TEC1	ORF2	partial	NODE_2358_length_6203_cov_5.435031.TEC1.887
E. vannus	NODE_2358_length_6203_cov_5.435031	2029	2523	TEC1	ORF3	partial	NODE_2358_length_6203_cov_5.435031.TEC1.887
E. vannus	NODE_2358_length_6203_cov_5.435031	6	1369	TEC2	ORF2	partial	NODE_2358_length_6203_cov_5.435031.TEC2.805
E. vannus	NODE_2358_length_6203_cov_5.435031	2065	2547	TEC2	ORF3	partial	NODE_2358_length_6203_cov_5.435031.TEC2.805
E. vannus	NODE_23591_length_1206_cov_4.256864	123	638	TEC1	ORF1	partial	NODE_23591_length_1206_cov_4.256864.TEC1.888
E. vannus	NODE_23591_length_1206_cov_4.256864	102	653	TEC2	ORF1	partial	NODE_23591_length_1206_cov_4.256864.TEC2.806
E. vannus	NODE_23622_length_1205_cov_2.936170	958	1197	TEC2	ORF3	partial	NODE_23622_length_1205_cov_2.936170.TEC2.807
E. vannus	NODE_23661_length_1203_cov_1.531083	519	1004	TEC1	ORF2	partial	NODE_23661_length_1203_cov_1.531083.TEC1.889
E. vannus	NODE_23661_length_1203_cov_1.531083	174	1004	TEC2	ORF2	partial	NODE_23661_length_1203_cov_1.531083.TEC2.808
E. vannus	NODE_23674_length_1202_cov_2.463111	2	564	TEC1	ORF1	partial	NODE_23674_length_1202_cov_2.463111.TEC1.890
E. vannus	NODE_23674_length_1202_cov_2.463111	2	726	TEC2	ORF1	partial	NODE_23674_length_1202_cov_2.463111.TEC2.809
E. vannus	NODE_23674_length_1202_cov_2.463111	1030	1200	TEC2	ORF2	partial	NODE_23674_length_1202_cov_2.463111.TEC2.810
E. vannus	NODE_23693_length_1201_cov_2.469751	86	937	TEC1	ORF1	partial	NODE_23693_length_1201_cov_2.469751.TEC1.891
E. vannus	NODE_23693_length_1201_cov_2.469751	107	955	TEC2	ORF1	partial	NODE_23693_length_1201_cov_2.469751.TEC2.811
E. vannus	NODE_23699_length_1200_cov_48.879786	20	661	TEC1	ORF1	partial	NODE_23699_length_1200_cov_48.879786.TEC1.892
E. vannus	NODE_23699_length_1200_cov_48.879786	5	655	TEC2	ORF1	partial	NODE_23699_length_1200_cov_48.879786.TEC2.812
E. vannus	NODE_23704_length_1200_cov_6.697240	31	941	TEC1	ORF2	partial	NODE_23704_length_1200_cov_6.697240.TEC1.893
E. vannus	NODE_23704_length_1200_cov_6.697240	31	1200	TEC2	ORF2	partial	NODE_23704_length_1200_cov_6.697240.TEC2.813
E. vannus	NODE_23714_length_1200_cov_2.481745	1064	1198	TEC1	ORF1	partial	NODE_23714_length_1200_cov_2.481745.TEC1.894
E. vannus	NODE_23714_length_1200_cov_2.481745	1067	1198	TEC2	ORF1	partial	NODE_23714_length_1200_cov_2.481745.TEC2.814
E. vannus	NODE_23732_length_1199_cov_5.726381	1075	1197	TEC1	ORF2	partial	NODE_23732_length_1199_cov_5.726381.TEC1.895
E. vannus	NODE_23762_length_1198_cov_3.833185	143	682	TEC1	ORF1	partial	NODE_23762_length_1198_cov_3.833185.TEC1.896
E. vannus	NODE_23762_length_1198_cov_3.833185	143	682	TEC2	ORF1	partial	NODE_23762_length_1198_cov_3.833185.TEC2.815
E. vannus	NODE_23791_length_1197_cov_3.077679	295	495	TEC1	ORF3	partial	NODE_23791_length_1197_cov_3.077679.TEC1.897
E. vannus	NODE_2379_length_6166_cov_11.406635	2275	2803	TEC2	ORF1	partial	NODE_2379_length_6166_cov_11.406635.TEC2.816
E. vannus	NODE_23839_length_1195_cov_3.915027	100	677	TEC1	ORF1	partial	NODE_23839_length_1195_cov_3.915027.TEC1.898
E. vannus	NODE_23847_length_1195_cov_1.155635	501	986	TEC2	ORF2	partial	NODE_23847_length_1195_cov_1.155635.TEC2.817
E. vannus	NODE_23868_length_1194_cov_1.501343	169	1029	TEC1	ORF1	partial	NODE_23868_length_1194_cov_1.501343.TEC1.899
E. vannus	NODE_23868_length_1194_cov_1.501343	175	1194	TEC2	ORF1	partial	NODE_23868_length_1194_cov_1.501343.TEC2.818
E. vannus	NODE_23882_length_1193_cov_2.626344	569	910	TEC1	ORF3	partial	NODE_23882_length_1193_cov_2.626344.TEC1.900
E. vannus	NODE_23882_length_1193_cov_2.626344	563	808	TEC2	ORF3	partial	NODE_23882_length_1193_cov_2.626344.TEC2.819
E. vannus	NODE_23883_length_1193_cov_2.462366	3	200	TEC1	ORF1	partial	NODE_23883_length_1193_cov_2.462366.TEC1.901
E. vannus	NODE_23883_length_1193_cov_2.462366	3	257	TEC2	ORF1	partial	NODE_23883_length_1193_cov_2.462366.TEC2.820
E. vannus	NODE_23961_length_1189_cov_25.396583	1028	1189	TEC2	ORF1	partial	NODE_23961_length_1189_cov_25.396583.TEC2.821
E. vannus	NODE_23969_length_1189_cov_3.694245	1	87	TEC2	ORF2	partial	NODE_23969_length_1189_cov_3.694245.TEC2.822
E. vannus	NODE_24037_length_1186_cov_6.475203	1	1182	TEC1	ORF2	partial	NODE_24037_length_1186_cov_6.475203.TEC1.902
E. vannus	NODE_24037_length_1186_cov_6.475203	1	783	TEC2	ORF2	partial	NODE_24037_length_1186_cov_6.475203.TEC2.823
E. vannus	NODE_24038_length_1186_cov_6.362489	826	1185	TEC1	ORF3	partial	NODE_24038_length_1186_cov_6.362489.TEC1.903
E. vannus	NODE_24038_length_1186_cov_6.362489	796	1185	TEC2	ORF3	partial	NODE_24038_length_1186_cov_6.362489.TEC2.824
E. vannus	NODE_24065_length_1185_cov_4.638087	120	599	TEC1	ORF3	partial	NODE_24065_length_1185_cov_4.638087.TEC1.904
E. vannus	NODE_24065_length_1185_cov_4.638087	90	566	TEC2	ORF3	partial	NODE_24065_length_1185_cov_4.638087.TEC2.825
E. vannus	NODE_24084_length_1184_cov_2.110208	101	1061	TEC1	ORF1	partial	NODE_24084_length_1184_cov_2.110208.TEC1.905
E. vannus	NODE_24084_length_1184_cov_2.110208	50	1049	TEC2	ORF1	partial	NODE_24084_length_1184_cov_2.110208.TEC2.826
E. vannus	NODE_24094_length_1183_cov_7.632007	815	1183	TEC1	ORF2	partial	NODE_24094_length_1183_cov_7.632007.TEC1.906
E. vannus	NODE_24094_length_1183_cov_7.632007	806	1177	TEC2	ORF2	partial	NODE_24094_length_1183_cov_7.632007.TEC2.827
E. vannus	NODE_24219_length_1178_cov_15.213442	37	447	TEC1	ORF1	partial	NODE_24219_length_1178_cov_15.213442.TEC1.907
E. vannus	NODE_24219_length_1178_cov_15.213442	7	519	TEC2	ORF1	partial	NODE_24219_length_1178_cov_15.213442.TEC2.828
E. vannus	NODE_24222_length_1178_cov_9.043597	424	957	TBE	ORF2	partial	NODE_24222_length_1178_cov_9.043597.TBE.115
E. vannus	NODE_24282_length_1175_cov_14.690346	1013	1174	TEC1	ORF3	partial	NODE_24282_length_1175_cov_14.690346.TEC1.908
E. vannus	NODE_24337_length_1173_cov_8.040146	461	1173	TEC1	ORF1	partial	NODE_24337_length_1173_cov_8.040146.TEC1.909
E. vannus	NODE_24337_length_1173_cov_8.040146	455	1173	TEC2	ORF1	partial	NODE_24337_length_1173_cov_8.040146.TEC2.829
E. vannus	NODE_24437_length_1169_cov_3.246337	209	983	TEC1	ORF2	partial	NODE_24437_length_1169_cov_3.246337.TEC1.910
E. vannus	NODE_24437_length_1169_cov_3.246337	1	1168	TEC2	ORF2	partial	NODE_24437_length_1169_cov_3.246337.TEC2.830
E. vannus	NODE_24481_length_1167_cov_5.630275	283	774	TEC1	ORF3	partial	NODE_24481_length_1167_cov_5.630275.TEC1.911
E. vannus	NODE_24481_length_1167_cov_5.630275	319	777	TEC2	ORF3	partial	NODE_24481_length_1167_cov_5.630275.TEC2.831
E. vannus	NODE_24482_length_1167_cov_5.244954	324	1167	TEC1	ORF1	partial	NODE_24482_length_1167_cov_5.244954.TEC1.912
E. vannus	NODE_24482_length_1167_cov_5.244954	549	1167	TEC2	ORF1	partial	NODE_24482_length_1167_cov_5.244954.TEC2.832
E. vannus	NODE_2451_length_6083_cov_6.399101	5224	5719	TEC1	ORF3	partial	NODE_2451_length_6083_cov_6.399101.TEC1.913
E. vannus	NODE_2451_length_6083_cov_6.399101	5194	5683	TEC2	ORF3	partial	NODE_2451_length_6083_cov_6.399101.TEC2.833
E. vannus	NODE_24539_length_1164_cov_10.617295	106	417	TEC1	ORF3	partial	NODE_24539_length_1164_cov_10.617295.TEC1.914
E. vannus	NODE_24539_length_1164_cov_10.617295	3	450	TEC2	ORF3	partial	NODE_24539_length_1164_cov_10.617295.TEC2.834
E. vannus	NODE_24580_length_1162_cov_8.586175	1	1160	TEC1	ORF2	partial	NODE_24580_length_1162_cov_8.586175.TEC1.915
E. vannus	NODE_24580_length_1162_cov_8.586175	253	1157	TEC2	ORF2	partial	NODE_24580_length_1162_cov_8.586175.TEC2.835
E. vannus	NODE_2459_length_6076_cov_4.681447	551	964	TEC1	ORF1	partial	NODE_2459_length_6076_cov_4.681447.TEC1.916
E. vannus	NODE_2459_length_6076_cov_4.681447	224	961	TEC2	ORF1	partial	NODE_2459_length_6076_cov_4.681447.TEC2.836
E. vannus	NODE_24615_length_1161_cov_2.560886	305	1161	TEC1	ORF2	partial	NODE_24615_length_1161_cov_2.560886.TEC1.917
E. vannus	NODE_24615_length_1161_cov_2.560886	869	1039	TEC2	ORF2	partial	NODE_24615_length_1161_cov_2.560886.TEC2.837
E. vannus	NODE_24626_length_1160_cov_13.999077	917	1159	TEC1	ORF1	partial	NODE_24626_length_1160_cov_13.999077.TEC1.918
E. vannus	NODE_24626_length_1160_cov_13.999077	917	1159	TEC2	ORF1	partial	NODE_24626_length_1160_cov_13.999077.TEC2.838
E. vannus	NODE_24694_length_1157_cov_6.560185	722	920	TEC1	ORF1	partial	NODE_24694_length_1157_cov_6.560185.TEC1.919
E. vannus	NODE_24695_length_1157_cov_6.294444	984	1157	TEC1	ORF3	partial	NODE_24695_length_1157_cov_6.294444.TEC1.920
E. vannus	NODE_24695_length_1157_cov_6.294444	954	1154	TEC2	ORF3	partial	NODE_24695_length_1157_cov_6.294444.TEC2.839
E. vannus	NODE_24714_length_1156_cov_2.897127	470	1102	TEC1	ORF2	partial	NODE_24714_length_1156_cov_2.897127.TEC1.921
E. vannus	NODE_24714_length_1156_cov_2.897127	1	1081	TEC2	ORF2	partial	NODE_24714_length_1156_cov_2.897127.TEC2.840
E. vannus	NODE_24727_length_1155_cov_103.488868	231	722	TEC1	ORF3	partial	NODE_24727_length_1155_cov_103.488868.TEC1.922
E. vannus	NODE_24727_length_1155_cov_103.488868	231	686	TEC2	ORF3	partial	NODE_24727_length_1155_cov_103.488868.TEC2.841
E. vannus	NODE_24733_length_1155_cov_8.158627	3	505	TEC1	ORF1	partial	NODE_24733_length_1155_cov_8.158627.TEC1.923
E. vannus	NODE_24733_length_1155_cov_8.158627	6	502	TEC2	ORF1	partial	NODE_24733_length_1155_cov_8.158627.TEC2.842
E. vannus	NODE_24776_length_1153_cov_124.026022	2	1152	TEC1	ORF2	partial	NODE_24776_length_1153_cov_124.026022.TEC1.924
E. vannus	NODE_24776_length_1153_cov_124.026022	248	1152	TEC2	ORF2	partial	NODE_24776_length_1153_cov_124.026022.TEC2.843
E. vannus	NODE_24786_length_1153_cov_5.985130	568	754	TEC2	ORF3	partial	NODE_24786_length_1153_cov_5.985130.TEC2.844
E. vannus	NODE_2480_length_6041_cov_10.514420	1846	2369	TBE	ORF2	partial	NODE_2480_length_6041_cov_10.514420.TBE.116
E. vannus	NODE_24834_length_1151_cov_3.708566	2	187	TEC1	ORF3	partial	NODE_24834_length_1151_cov_3.708566.TEC1.925
E. vannus	NODE_24834_length_1151_cov_3.708566	595	1146	TEC1	ORF2	partial	NODE_24834_length_1151_cov_3.708566.TEC1.925
E. vannus	NODE_24834_length_1151_cov_3.708566	17	151	TEC2	ORF3	partial	NODE_24834_length_1151_cov_3.708566.TEC2.845
E. vannus	NODE_24834_length_1151_cov_3.708566	595	1149	TEC2	ORF2	partial	NODE_24834_length_1151_cov_3.708566.TEC2.845
E. vannus	NODE_24851_length_1150_cov_28.940354	4	663	TEC1	ORF1	partial	NODE_24851_length_1150_cov_28.940354.TEC1.926
E. vannus	NODE_24851_length_1150_cov_28.940354	4	702	TEC2	ORF1	partial	NODE_24851_length_1150_cov_28.940354.TEC2.846
E. vannus	NODE_24900_length_1148_cov_10.560224	135	626	TEC1	ORF3	partial	NODE_24900_length_1148_cov_10.560224.TEC1.927
E. vannus	NODE_24900_length_1148_cov_10.560224	177	626	TEC2	ORF3	partial	NODE_24900_length_1148_cov_10.560224.TEC2.847
E. vannus	NODE_24909_length_1148_cov_1.929972	869	1145	TEC1	ORF1	partial	NODE_24909_length_1148_cov_1.929972.TEC1.928
E. vannus	NODE_24909_length_1148_cov_1.929972	901	1136	TEC2	ORF1	partial	NODE_24909_length_1148_cov_1.929972.TEC2.848
E. vannus	NODE_2499_length_6011_cov_5.609370	5557	6011	TEC1	ORF3	partial	NODE_2499_length_6011_cov_5.609370.TEC1.929
E. vannus	NODE_2499_length_6011_cov_5.609370	5493	5978	TEC2	ORF3	partial	NODE_2499_length_6011_cov_5.609370.TEC2.849
E. vannus	NODE_25021_length_1143_cov_5.923077	168	573	TEC2	ORF2	partial	NODE_25021_length_1143_cov_5.923077.TEC2.850
E. vannus	NODE_25031_length_1143_cov_2.827392	365	1120	TEC1	ORF1	partial	NODE_25031_length_1143_cov_2.827392.TEC1.930
E. vannus	NODE_25031_length_1143_cov_2.827392	356	1141	TEC2	ORF1	partial	NODE_25031_length_1143_cov_2.827392.TEC2.851
E. vannus	NODE_25076_length_1142_cov_1.301408	819	1106	TEC1	ORF2	partial	NODE_25076_length_1142_cov_1.301408.TEC1.931
E. vannus	NODE_25076_length_1142_cov_1.301408	325	1109	TEC2	ORF2	partial	NODE_25076_length_1142_cov_1.301408.TEC2.852
E. vannus	NODE_25081_length_1141_cov_10.256579	2	1141	TEC1	ORF2	partial	NODE_25081_length_1141_cov_10.256579.TEC1.932
E. vannus	NODE_25081_length_1141_cov_10.256579	2	652	TEC2	ORF2	partial	NODE_25081_length_1141_cov_10.256579.TEC2.853
E. vannus	NODE_25128_length_1139_cov_4.653484	3	605	TEC1	ORF2	partial	NODE_25128_length_1139_cov_4.653484.TEC1.933
E. vannus	NODE_25128_length_1139_cov_4.653484	1006	1137	TEC1	ORF3	partial	NODE_25128_length_1139_cov_4.653484.TEC1.933
E. vannus	NODE_25128_length_1139_cov_4.653484	33	605	TEC2	ORF2	partial	NODE_25128_length_1139_cov_4.653484.TEC2.854
E. vannus	NODE_25128_length_1139_cov_4.653484	1042	1137	TEC2	ORF3	partial	NODE_25128_length_1139_cov_4.653484.TEC2.854
E. vannus	NODE_25128_length_1139_cov_4.653484	688	1113	TBE	ORF2	partial	NODE_25128_length_1139_cov_4.653484.TBE.117
E. vannus	NODE_25136_length_1139_cov_2.234463	88	596	TEC1	ORF3	partial	NODE_25136_length_1139_cov_2.234463.TEC1.934
E. vannus	NODE_25136_length_1139_cov_2.234463	124	626	TEC2	ORF3	partial	NODE_25136_length_1139_cov_2.234463.TEC2.855
E. vannus	NODE_25147_length_1138_cov_12.127238	4	153	TEC1	ORF2	partial	NODE_25147_length_1138_cov_12.127238.TEC1.935
E. vannus	NODE_25147_length_1138_cov_12.127238	605	1096	TEC1	ORF3	partial	NODE_25147_length_1138_cov_12.127238.TEC1.935
E. vannus	NODE_25147_length_1138_cov_12.127238	1	156	TEC2	ORF2	partial	NODE_25147_length_1138_cov_12.127238.TEC2.856
E. vannus	NODE_25147_length_1138_cov_12.127238	638	1096	TEC2	ORF3	partial	NODE_25147_length_1138_cov_12.127238.TEC2.856
E. vannus	NODE_25182_length_1137_cov_3.637736	862	1107	TEC1	ORF1	partial	NODE_25182_length_1137_cov_3.637736.TEC1.936
E. vannus	NODE_2526_length_5975_cov_18.521533	3051	3635	TEC1	ORF1	partial	NODE_2526_length_5975_cov_18.521533.TEC1.937
E. vannus	NODE_2526_length_5975_cov_18.521533	3069	3629	TEC2	ORF1	partial	NODE_2526_length_5975_cov_18.521533.TEC2.857
E. vannus	NODE_25273_length_1133_cov_8.244318	195	935	TEC1	ORF2	partial	NODE_25273_length_1133_cov_8.244318.TEC1.938
E. vannus	NODE_25273_length_1133_cov_8.244318	195	1133	TEC2	ORF2	partial	NODE_25273_length_1133_cov_8.244318.TEC2.858
E. vannus	NODE_25304_length_1132_cov_1.752607	811	975	TEC1	ORF2	partial	NODE_25304_length_1132_cov_1.752607.TEC1.939
[truncated: 75,885 more rows]
