# Supplementary material for: From germline genome to highly fragmented somatic genome: genome-wide DNA rearrangement during the sexual process in ciliated protists
Source: Mar Life Sci Technol. 2024 Feb 12;6(1):31–49. doi: 10.1007/s42995-023-00213-x (PMC10901763; doi:10.1007/s42995-023-00213-x)
Supplement: Supplementary file 3 — Supplementary file3 (XLSX 25 KB) [file 42995_2023_213_MOESM3_ESM.xlsx]

## Sheet: Sheet1
Table S5. Conserved “mobile IESs” annotated in present study.
species	ies_id	cluster_id	shared_by	ref	ref_start	ref_stop	strand
E. vannus	ies.2030.2.Para	Cluster_201394	E. vannus|H. grandinella	NODE_2030_length_6676_cov_95.991817	72	99	+
H. grandinella	ies.63562.1.Para	Cluster_201394	E. vannus|H. grandinella	NODE_25227_length_927_cov_3.557647	152	178	+
E. vannus	ies.93238.1.Homo	Cluster_204146	E. vannus|H. grandinella	NODE_93238_length_341_cov_2.710526	73	96	-
H. grandinella	ies.57666.1.Para	Cluster_204146	E. vannus|H. grandinella	NODE_8667_length_1965_cov_174.663665	375	400	+
H. grandinella	ies.18073.1.Homo	Cluster_214320	H. grandinella|O. trifallax	NODE_19098_length_2707_cov_12.566540	1397	1414	+
O. trifallax	ies.18073.1.Homo	Cluster_214320	H. grandinella|O. trifallax	ctg7180000089346	211	480	+
O. trifallax	ies.19920.22.Homo	Cluster_214320	H. grandinella|O. trifallax	ctg7180000069510	33509	33525	-
H. grandinella	ies.52759.3.Homo	Cluster_215967	H. grandinella|O. trifallax	NODE_11976_length_3774_cov_5.402001	696	711	+
O. trifallax	ies.6008.50.Homo	Cluster_215967	H. grandinella|O. trifallax	ctg7180000070960	34575	34591	-
H. grandinella	ies.114030.1.Para	Cluster_189995	H. grandinella|S. cf. sulcatum	NODE_4656_length_6242_cov_36.718573	290	325	+
H. grandinella	ies.68113.1.Homo	Cluster_189995	H. grandinella|S. cf. sulcatum	NODE_14940_length_1392_cov_14.825856	467	499	+
S. cf. sulcatum	ies.1058.1.Para	Cluster_189995	H. grandinella|S. cf. sulcatum	NODE_16757_length_1046_cov_1.710010	728	760	-
S. cf. sulcatum	ies.31541.1.Homo	Cluster_189995	H. grandinella|S. cf. sulcatum	Contig614	1456	1488	-
S. cf. sulcatum	ies.36578.1.Homo	Cluster_189995	H. grandinella|S. cf. sulcatum	Contig14892	887	919	-
H. grandinella	ies.101828.1.Para	Cluster_200042	H. grandinella|S. cf. sulcatum	NODE_22269_length_1031_cov_47.955975	778	804	-
H. grandinella	ies.28741.1.Para	Cluster_200042	H. grandinella|S. cf. sulcatum	NODE_4104_length_2163_cov_3.947747	368	394	+
H. grandinella	ies.91542.1.Homo	Cluster_200042	H. grandinella|S. cf. sulcatum	NODE_87766_length_631_cov_2.774368	121	148	+
H. grandinella	ies.94293.1.Para	Cluster_200042	H. grandinella|S. cf. sulcatum	NODE_14126_length_1443_cov_4.052670	184	210	-
S. cf. sulcatum	ies.11072.1.Homo	Cluster_200042	H. grandinella|S. cf. sulcatum	Contig11712	938	964	-
S. cf. sulcatum	ies.16234.1.Homo	Cluster_200042	H. grandinella|S. cf. sulcatum	NODE_15762_length_1110_cov_3.290416	99	125	+
S. cf. sulcatum	ies.41029.1.Para	Cluster_200042	H. grandinella|S. cf. sulcatum	NODE_26287_length_640_cov_1.133215	227	256	+
S. cf. sulcatum	ies.5660.1.Para	Cluster_200042	H. grandinella|S. cf. sulcatum	NODE_11135_length_599_cov_1.021073	126	152	+
H. grandinella	ies.12916.1.Homo	Cluster_206959	H. grandinella|S. cf. sulcatum	NODE_9269_length_1889_cov_34.312362	558	581	-
H. grandinella	ies.63143.1.Para	Cluster_206959	H. grandinella|S. cf. sulcatum	NODE_7522_length_1396_cov_104.324488	326	349	-
H. grandinella	ies.90377.1.Homo	Cluster_206959	H. grandinella|S. cf. sulcatum	NODE_1850_length_3405_cov_3.197535	259	280	+
H. grandinella	ies.94702.1.Para	Cluster_206959	H. grandinella|S. cf. sulcatum	NODE_16159_length_677_cov_1.356667	60	83	+
H. grandinella	ies.97018.2.Para	Cluster_206959	H. grandinella|S. cf. sulcatum	NODE_6399_length_2317_cov_10.948214	1684	1707	+
S. cf. sulcatum	ies.13318.1.Homo	Cluster_206959	H. grandinella|S. cf. sulcatum	Contig41	1248	1269	+
S. cf. sulcatum	ies.1612.2.Para	Cluster_206959	H. grandinella|S. cf. sulcatum	Contig16205	3934	3957	+
S. cf. sulcatum	ies.16701.1.Homo	Cluster_206959	H. grandinella|S. cf. sulcatum	Contig5066	4591	4612	+
S. cf. sulcatum	ies.21594.1.Homo	Cluster_206959	H. grandinella|S. cf. sulcatum	NODE_16186_length_1082_cov_4.546160	953	974	-
S. cf. sulcatum	ies.25834.1.Para	Cluster_206959	H. grandinella|S. cf. sulcatum	NODE_7320_length_2113_cov_96.569863	109	130	+
H. grandinella	ies.29944.1.Para	Cluster_206959	H. grandinella|S. cf. sulcatum	NODE_38845_length_1447_cov_4.535036	601	614	+
S. cf. sulcatum	ies.29944.1.Para	Cluster_206959	H. grandinella|S. cf. sulcatum	Contig369	1160	1183	-
S. cf. sulcatum	ies.31987.1.Homo	Cluster_206959	H. grandinella|S. cf. sulcatum	NODE_24382_length_697_cov_5.772610	133	154	-
S. cf. sulcatum	ies.33640.1.Homo	Cluster_206959	H. grandinella|S. cf. sulcatum	NODE_4134_length_2708_cov_7.538959	143	164	-
S. cf. sulcatum	ies.37131.1.Para	Cluster_206959	H. grandinella|S. cf. sulcatum	Contig6547	297	320	+
S. cf. sulcatum	ies.39424.1.Homo	Cluster_206959	H. grandinella|S. cf. sulcatum	NODE_9337_length_1699_cov_2.511714	735	756	+
S. cf. sulcatum	ies.40766.2.Para	Cluster_206959	H. grandinella|S. cf. sulcatum	NODE_5372_length_2703_cov_5.914748	1253	1276	-
S. cf. sulcatum	ies.44198.1.Homo	Cluster_206959	H. grandinella|S. cf. sulcatum	NODE_11353_length_1418_cov_6.108128	658	679	-
S. cf. sulcatum	ies.9663.1.Homo	Cluster_206959	H. grandinella|S. cf. sulcatum	NODE_14389_length_1179_cov_6.678766	178	199	+
H. grandinella	ies.107408.1.Para	Cluster_211924	H. grandinella|S. cf. sulcatum	NODE_3076_length_2594_cov_5.763210	2336	2354	-
S. cf. sulcatum	ies.17871.1.Homo	Cluster_211924	H. grandinella|S. cf. sulcatum	NODE_7063_length_2027_cov_4.377436	230	250	+
H. grandinella	ies.51028.1.Para	Cluster_215379	H. grandinella|S. cf. sulcatum	NODE_3633_length_2346_cov_2.205818	2052	2068	-
S. cf. sulcatum	ies.8272.2.Para	Cluster_215379	H. grandinella|S. cf. sulcatum	Contig9695	824	839	-
E. vannus	ies.72912.1.Para	Cluster_188330	E. vannus|H. grandinella|S. cf. sulcatum	NODE_72912_length_418_cov_5.756598	85	119	-
E. vannus	ies.8913.3.Homo	Cluster_188330	E. vannus|H. grandinella|S. cf. sulcatum	NODE_8913_length_2740_cov_200.786331	1065	1101	-
H. grandinella	ies.105200.1.Para	Cluster_188330	E. vannus|H. grandinella|S. cf. sulcatum	NODE_2720_length_3390_cov_75.373116	99	132	+
H. grandinella	ies.60529.1.Para	Cluster_188330	E. vannus|H. grandinella|S. cf. sulcatum	NODE_47240_length_522_cov_245.744395	414	447	+
H. grandinella	ies.13498.1.Homo	Cluster_188330	E. vannus|H. grandinella|S. cf. sulcatum	NODE_8116_length_4751_cov_18.850663	1195	2412	+
S. cf. sulcatum	ies.13498.1.Homo	Cluster_188330	E. vannus|H. grandinella|S. cf. sulcatum	Contig8642	1070	1103	-
E. vannus	ies.42994.1.Para	Cluster_196335	E. vannus|H. grandinella|S. cf. sulcatum	NODE_42994_length_691_cov_687.214984	115	146	-
E. vannus	ies.43159.1.Para	Cluster_196335	E. vannus|H. grandinella|S. cf. sulcatum	NODE_43159_length_689_cov_8.130719	581	612	-
E. vannus	ies.50616.1.Para	Cluster_196335	E. vannus|H. grandinella|S. cf. sulcatum	NODE_50616_length_590_cov_1.140351	76	105	-
E. vannus	ies.62344.1.Para	Cluster_196335	E. vannus|H. grandinella|S. cf. sulcatum	NODE_62344_length_483_cov_2.066502	258	289	+
H. grandinella	ies.10166.2.Para	Cluster_196335	E. vannus|H. grandinella|S. cf. sulcatum	NODE_10627_length_1740_cov_20.186410	287	318	-
H. grandinella	ies.104642.1.Para	Cluster_196335	E. vannus|H. grandinella|S. cf. sulcatum	NODE_7198_length_2181_cov_31.382605	211	239	-
H. grandinella	ies.106306.1.Homo	Cluster_196335	E. vannus|H. grandinella|S. cf. sulcatum	NODE_6690_length_2261_cov_54.472769	698	729	-
H. grandinella	ies.107247.2.Para	Cluster_196335	E. vannus|H. grandinella|S. cf. sulcatum	NODE_12561_length_3665_cov_38.625139	3036	3067	-
H. grandinella	ies.25650.1.Para	Cluster_196335	E. vannus|H. grandinella|S. cf. sulcatum	NODE_27140_length_867_cov_31.752525	668	697	-
H. grandinella	ies.33372.1.Para	Cluster_196335	E. vannus|H. grandinella|S. cf. sulcatum	NODE_583_length_6686_cov_150.110909	173	203	-
H. grandinella	ies.42107.1.Para	Cluster_196335	E. vannus|H. grandinella|S. cf. sulcatum	NODE_4237_length_2814_cov_39.883084	1840	1870	+
H. grandinella	ies.4720.1.Para	Cluster_196335	E. vannus|H. grandinella|S. cf. sulcatum	NODE_22872_length_2332_cov_6.823060	2226	2256	+
H. grandinella	ies.5167.1.Para	Cluster_196335	E. vannus|H. grandinella|S. cf. sulcatum	NODE_7894_length_1340_cov_42.792557	305	333	-
H. grandinella	ies.5533.1.Para	Cluster_196335	E. vannus|H. grandinella|S. cf. sulcatum	NODE_17069_length_1269_cov_11.707215	931	962	-
S. cf. sulcatum	ies.5533.1.Para	Cluster_196335	E. vannus|H. grandinella|S. cf. sulcatum	Contig7712	641	701	-
H. grandinella	ies.57506.1.Para	Cluster_196335	E. vannus|H. grandinella|S. cf. sulcatum	NODE_10720_length_4058_cov_14.846270	696	726	-
H. grandinella	ies.81001.1.Para	Cluster_196335	E. vannus|H. grandinella|S. cf. sulcatum	NODE_22802_length_1011_cov_230.450749	169	200	-
S. cf. sulcatum	ies.10629.1.Homo	Cluster_196335	E. vannus|H. grandinella|S. cf. sulcatum	NODE_17003_length_734_cov_30.030826	116	146	+
S. cf. sulcatum	ies.22203.1.Homo	Cluster_196335	E. vannus|H. grandinella|S. cf. sulcatum	Contig11072	1183	1211	+
S. cf. sulcatum	ies.3854.1.Homo	Cluster_196335	E. vannus|H. grandinella|S. cf. sulcatum	NODE_11918_length_1408_cov_2.738047	312	341	+
S. cf. sulcatum	ies.4106.2.Homo	Cluster_196335	E. vannus|H. grandinella|S. cf. sulcatum	Contig10067	5091	5119	-
E. vannus	ies.6203.1.Para	Cluster_196335	E. vannus|H. grandinella|S. cf. sulcatum	NODE_6203_length_3537_cov_2.460694	732	1230	-
S. cf. sulcatum	ies.6203.1.Para	Cluster_196335	E. vannus|H. grandinella|S. cf. sulcatum	NODE_4244_length_3183_cov_1130.629749	1101	1131	+
E. vannus	ies.58129.1.Homo	Cluster_201438	E. vannus|H. grandinella|S. cf. sulcatum	NODE_58129_length_516_cov_1.801822	223	250	+
E. vannus	ies.5932.2.Para	Cluster_201438	E. vannus|H. grandinella|S. cf. sulcatum	NODE_5932_length_3647_cov_12.602521	3550	3575	-
H. grandinella	ies.12131.1.Para	Cluster_201438	E. vannus|H. grandinella|S. cf. sulcatum	Contig2162	4971	4996	+
S. cf. sulcatum	ies.12131.1.Para	Cluster_201438	E. vannus|H. grandinella|S. cf. sulcatum	NODE_10550_length_1492_cov_5.768198	1170	1223	+
H. grandinella	ies.24420.1.Para	Cluster_201438	E. vannus|H. grandinella|S. cf. sulcatum	NODE_4330_length_2081_cov_43.550898	1300	1327	-
H. grandinella	ies.72870.1.Para	Cluster_201438	E. vannus|H. grandinella|S. cf. sulcatum	NODE_11528_length_1649_cov_8.479722	952	977	-
H. grandinella	ies.96090.1.Para	Cluster_201438	E. vannus|H. grandinella|S. cf. sulcatum	NODE_8352_length_2006_cov_58.848108	869	894	+
S. cf. sulcatum	ies.11358.1.Para	Cluster_201438	E. vannus|H. grandinella|S. cf. sulcatum	NODE_9601_length_1361_cov_12.853810	715	740	-
S. cf. sulcatum	ies.27418.1.Homo	Cluster_201438	E. vannus|H. grandinella|S. cf. sulcatum	Contig3811	1017	1044	-
S. cf. sulcatum	ies.34367.1.Homo	Cluster_201438	E. vannus|H. grandinella|S. cf. sulcatum	NODE_3022_length_3437_cov_58.741071	534	559	-
E. vannus	ies.3631.1.Homo	Cluster_201438	E. vannus|H. grandinella|S. cf. sulcatum	NODE_3631_length_4943_cov_4.411015	4412	4833	-
H. grandinella	ies.3631.1.Homo	Cluster_201438	E. vannus|H. grandinella|S. cf. sulcatum	NODE_30445_length_1812_cov_9.432277	177	392	+
S. cf. sulcatum	ies.3631.1.Homo	Cluster_201438	E. vannus|H. grandinella|S. cf. sulcatum	NODE_3818_length_3402_cov_43.896541	1810	1835	+
S. cf. sulcatum	ies.38052.1.Homo	Cluster_201438	E. vannus|H. grandinella|S. cf. sulcatum	NODE_4047_length_2915_cov_4.826638	2739	2766	+
S. cf. sulcatum	ies.39403.1.Para	Cluster_201438	E. vannus|H. grandinella|S. cf. sulcatum	Contig11197	2122	2149	+
S. cf. sulcatum	ies.43506.1.Para	Cluster_201438	E. vannus|H. grandinella|S. cf. sulcatum	Contig4261	215	240	+
S. cf. sulcatum	ies.44725.2.Para	Cluster_201438	E. vannus|H. grandinella|S. cf. sulcatum	Contig95	3187	3212	+
E. vannus	ies.4930.1.Para	Cluster_201438	E. vannus|H. grandinella|S. cf. sulcatum	NODE_4930_length_4136_cov_3.662725	1854	3973	+
S. cf. sulcatum	ies.4930.1.Para	Cluster_201438	E. vannus|H. grandinella|S. cf. sulcatum	NODE_13345_length_1283_cov_5.436982	221	246	+
S. cf. sulcatum	ies.882.1.Homo	Cluster_201438	E. vannus|H. grandinella|S. cf. sulcatum	NODE_1763_length_4368_cov_8.052202	1602	1627	+
E. vannus	ies.11834.1.Para	Cluster_202794	E. vannus|H. grandinella|S. cf. sulcatum	NODE_11834_length_2175_cov_295.191611	1550	1574	-
E. vannus	ies.26724.1.Para	Cluster_202794	E. vannus|H. grandinella|S. cf. sulcatum	NODE_26724_length_1076_cov_15.472472	983	1007	-
H. grandinella	ies.26724.1.Para	Cluster_202794	E. vannus|H. grandinella|S. cf. sulcatum	NODE_6701_length_1525_cov_1.462017	58	295	+
E. vannus	ies.25509.1.Homo	Cluster_202794	E. vannus|H. grandinella|S. cf. sulcatum	NODE_25509_length_1124_cov_2.551098	533	608	+
H. grandinella	ies.25509.1.Homo	Cluster_202794	E. vannus|H. grandinella|S. cf. sulcatum	NODE_12976_length_1525_cov_21.725138	231	257	+
H. grandinella	ies.3397.2.Homo	Cluster_202794	E. vannus|H. grandinella|S. cf. sulcatum	NODE_11182_length_3949_cov_8.871901	2362	2386	-
H. grandinella	ies.67712.1.Para	Cluster_202794	E. vannus|H. grandinella|S. cf. sulcatum	NODE_9767_length_1834_cov_8.829254	634	658	-
H. grandinella	ies.95533.1.Homo	Cluster_202794	E. vannus|H. grandinella|S. cf. sulcatum	NODE_5565_length_2494_cov_3.446007	1512	1536	-
S. cf. sulcatum	ies.35602.2.Para	Cluster_202794	E. vannus|H. grandinella|S. cf. sulcatum	NODE_1308_length_4854_cov_47.574419	2193	2217	-
S. cf. sulcatum	ies.42152.1.Homo	Cluster_202794	E. vannus|H. grandinella|S. cf. sulcatum	NODE_14692_length_1159_cov_1.910351	381	405	-
E. vannus	ies.5282.1.Homo	Cluster_202794	E. vannus|H. grandinella|S. cf. sulcatum	NODE_5282_length_3950_cov_4.937516	505	660	-
S. cf. sulcatum	ies.5282.1.Homo	Cluster_202794	E. vannus|H. grandinella|S. cf. sulcatum	Contig12181	736	761	+
E. vannus	ies.8855.1.Para	Cluster_202794	E. vannus|H. grandinella|S. cf. sulcatum	NODE_8855_length_2751_cov_5.188108	896	2608	-
S. cf. sulcatum	ies.8855.1.Para	Cluster_202794	E. vannus|H. grandinella|S. cf. sulcatum	NODE_8873_length_777_cov_17429.271429	582	606	-
E. vannus	ies.20369.1.Para	Cluster_206825	E. vannus|H. grandinella|S. cf. sulcatum	NODE_20369_length_1370_cov_8.003094	65	87	-
H. grandinella	ies.107123.1.Para	Cluster_206825	E. vannus|H. grandinella|S. cf. sulcatum	NODE_7785_length_1356_cov_4.286943	141	163	+
H. grandinella	ies.15955.1.Para	Cluster_206825	E. vannus|H. grandinella|S. cf. sulcatum	NODE_40043_length_611_cov_18.490637	113	135	+
E. vannus	ies.607.1.Para	Cluster_206825	E. vannus|H. grandinella|S. cf. sulcatum	NODE_607_length_11120_cov_13.366295	1212	1231	-
H. grandinella	ies.607.1.Para	Cluster_206825	E. vannus|H. grandinella|S. cf. sulcatum	NODE_6128_length_1631_cov_20.991218	621	643	-
S. cf. sulcatum	ies.1272.2.Homo	Cluster_206825	E. vannus|H. grandinella|S. cf. sulcatum	Contig549	4462	4484	-
S. cf. sulcatum	ies.1532.2.Para	Cluster_206825	E. vannus|H. grandinella|S. cf. sulcatum	Contig10227	1925	1947	-
S. cf. sulcatum	ies.24545.1.Para	Cluster_206825	E. vannus|H. grandinella|S. cf. sulcatum	NODE_16147_length_1085_cov_4.981151	519	541	+
S. cf. sulcatum	ies.28739.1.Para	Cluster_206825	E. vannus|H. grandinella|S. cf. sulcatum	NODE_19732_length_878_cov_1.087391	284	306	-
S. cf. sulcatum	ies.6058.1.Para	Cluster_206825	E. vannus|H. grandinella|S. cf. sulcatum	NODE_16777_length_754_cov_7.426883	627	649	-
E. vannus	ies.8067.1.Para	Cluster_206825	E. vannus|H. grandinella|S. cf. sulcatum	NODE_8067_length_2949_cov_5.530989	1299	1777	-
S. cf. sulcatum	ies.8067.1.Para	Cluster_206825	E. vannus|H. grandinella|S. cf. sulcatum	NODE_7724_length_1894_cov_10.065493	1188	1212	-
S. cf. sulcatum	ies.9594.1.Homo	Cluster_206825	E. vannus|H. grandinella|S. cf. sulcatum	Contig3002	1766	1788	+
E. vannus	ies.3099.4.Homo	Cluster_208330	E. vannus|H. grandinella|S. cf. sulcatum	NODE_3099_length_5365_cov_3.640885	5141	5161	+
E. vannus	ies.54473.1.Para	Cluster_208330	E. vannus|H. grandinella|S. cf. sulcatum	NODE_54473_length_549_cov_5.500000	85	105	-
E. vannus	ies.73966.1.Homo	Cluster_208330	E. vannus|H. grandinella|S. cf. sulcatum	NODE_73966_length_413_cov_5.708333	74	94	+
H. grandinella	ies.73966.1.Homo	Cluster_208330	E. vannus|H. grandinella|S. cf. sulcatum	NODE_9155_length_4446_cov_11.802472	1178	1255	-
H. grandinella	ies.111013.1.Para	Cluster_208330	E. vannus|H. grandinella|S. cf. sulcatum	NODE_24873_length_939_cov_6.851508	197	217	+
H. grandinella	ies.22546.8.Para	Cluster_208330	E. vannus|H. grandinella|S. cf. sulcatum	NODE_751_length_12563_cov_27.033618	11665	11687	-
H. grandinella	ies.46960.1.Para	Cluster_208330	E. vannus|H. grandinella|S. cf. sulcatum	NODE_4745_length_1957_cov_70.755851	591	611	+
H. grandinella	ies.89892.1.Para	Cluster_208330	E. vannus|H. grandinella|S. cf. sulcatum	NODE_24986_length_935_cov_11.377622	701	721	-
S. cf. sulcatum	ies.26011.1.Homo	Cluster_208330	E. vannus|H. grandinella|S. cf. sulcatum	Contig6871	1500	1520	+
E. vannus	ies.32794.1.Homo	Cluster_208330	E. vannus|H. grandinella|S. cf. sulcatum	NODE_32794_length_895_cov_18.955990	420	471	-
S. cf. sulcatum	ies.32794.1.Homo	Cluster_208330	E. vannus|H. grandinella|S. cf. sulcatum	NODE_16106_length_1088_cov_4.669634	454	474	+
S. cf. sulcatum	ies.34765.1.Homo	Cluster_208330	E. vannus|H. grandinella|S. cf. sulcatum	NODE_3905_length_2973_cov_8.272163	2665	2685	+
E. vannus	ies.35179.1.Homo	Cluster_208330	E. vannus|H. grandinella|S. cf. sulcatum	NODE_35179_length_839_cov_10.018373	101	270	-
S. cf. sulcatum	ies.35179.1.Homo	Cluster_208330	E. vannus|H. grandinella|S. cf. sulcatum	Contig16150	1600	1620	+
H. grandinella	ies.44380.1.Para	Cluster_208330	E. vannus|H. grandinella|S. cf. sulcatum	NODE_9144_length_4447_cov_60.451945	836	1597	-
S. cf. sulcatum	ies.44380.1.Para	Cluster_208330	E. vannus|H. grandinella|S. cf. sulcatum	Contig7544	628	648	+
S. cf. sulcatum	ies.9712.1.Homo	Cluster_208330	E. vannus|H. grandinella|S. cf. sulcatum	Contig5144	1033	1053	+
E. vannus	ies.14377.1.Para	Cluster_215209	E. vannus|H. grandinella|S. cf. sulcatum	NODE_14377_length_1859_cov_172.573513	99	115	+
E. vannus	ies.15508.1.Para	Cluster_215209	E. vannus|H. grandinella|S. cf. sulcatum	NODE_15508_length_1743_cov_111.611645	1218	1233	-
E. vannus	ies.17311.1.Para	Cluster_215209	E. vannus|H. grandinella|S. cf. sulcatum	NODE_17311_length_1578_cov_57.194537	780	795	+
E. vannus	ies.41603.1.Para	Cluster_215209	E. vannus|H. grandinella|S. cf. sulcatum	NODE_41603_length_714_cov_6.673469	73	88	-
H. grandinella	ies.105276.1.Para	Cluster_215209	E. vannus|H. grandinella|S. cf. sulcatum	NODE_4926_length_2645_cov_18.336449	431	446	-
H. grandinella	ies.11060.1.Para	Cluster_215209	E. vannus|H. grandinella|S. cf. sulcatum	NODE_17984_length_1220_cov_58.222222	917	933	+
H. grandinella	ies.25070.1.Para	Cluster_215209	E. vannus|H. grandinella|S. cf. sulcatum	Contig2381	4551	4566	-
H. grandinella	ies.25115.1.Para	Cluster_215209	E. vannus|H. grandinella|S. cf. sulcatum	NODE_18547_length_1191_cov_17.193896	987	1003	-
H. grandinella	ies.30824.1.Homo	Cluster_215209	E. vannus|H. grandinella|S. cf. sulcatum	NODE_949_length_5232_cov_6.001164	304	319	+
H. grandinella	ies.35379.1.Homo	Cluster_215209	E. vannus|H. grandinella|S. cf. sulcatum	NODE_1969_length_3880_cov_9.511175	1070	1085	-
E. vannus	ies.390.1.Para	Cluster_215209	E. vannus|H. grandinella|S. cf. sulcatum	NODE_390_length_12788_cov_5.087955	6318	6417	-
H. grandinella	ies.390.1.Para	Cluster_215209	E. vannus|H. grandinella|S. cf. sulcatum	NODE_6856_length_1498_cov_11.246305	1206	1221	+
H. grandinella	ies.400.1.Para	Cluster_215209	E. vannus|H. grandinella|S. cf. sulcatum	NODE_7030_length_2208_cov_21.476771	877	892	-
H. grandinella	ies.50227.1.Para	Cluster_215209	E. vannus|H. grandinella|S. cf. sulcatum	NODE_13869_length_789_cov_9.094101	148	163	-
H. grandinella	ies.5392.1.Para	Cluster_215209	E. vannus|H. grandinella|S. cf. sulcatum	NODE_8321_length_2011_cov_22.358842	1868	1884	-
H. grandinella	ies.55689.2.Homo	Cluster_215209	E. vannus|H. grandinella|S. cf. sulcatum	NODE_4696_length_2704_cov_4.084507	1298	1313	+
H. grandinella	ies.71128.2.Para	Cluster_215209	E. vannus|H. grandinella|S. cf. sulcatum	NODE_1879_length_3962_cov_5.753153	1847	1863	+
H. grandinella	ies.79699.1.Para	Cluster_215209	E. vannus|H. grandinella|S. cf. sulcatum	NODE_25971_length_904_cov_5.521916	212	228	+
S. cf. sulcatum	ies.11593.1.Homo	Cluster_215209	E. vannus|H. grandinella|S. cf. sulcatum	NODE_10473_length_1500_cov_3.035137	1276	1291	+
S. cf. sulcatum	ies.15831.1.Homo	Cluster_215209	E. vannus|H. grandinella|S. cf. sulcatum	Contig44	1268	1283	+
H. grandinella	ies.17886.1.Para	Cluster_215209	E. vannus|H. grandinella|S. cf. sulcatum	NODE_14365_length_3332_cov_3.154151	1311	1988	+
S. cf. sulcatum	ies.17886.1.Para	Cluster_215209	E. vannus|H. grandinella|S. cf. sulcatum	NODE_8645_length_1570_cov_21.811119	238	253	-
S. cf. sulcatum	ies.18848.1.Homo	Cluster_215209	E. vannus|H. grandinella|S. cf. sulcatum	NODE_16093_length_1089_cov_1.338933	777	793	-
S. cf. sulcatum	ies.20205.1.Para	Cluster_215209	E. vannus|H. grandinella|S. cf. sulcatum	NODE_16415_length_1051_cov_1.887064	924	939	+
S. cf. sulcatum	ies.206.1.Homo	Cluster_215209	E. vannus|H. grandinella|S. cf. sulcatum	NODE_5236_length_2749_cov_79.415428	680	695	-
S. cf. sulcatum	ies.21922.1.Para	Cluster_215209	E. vannus|H. grandinella|S. cf. sulcatum	NODE_14477_length_903_cov_1.926150	77	92	+
S. cf. sulcatum	ies.28090.1.Para	Cluster_215209	E. vannus|H. grandinella|S. cf. sulcatum	Contig15695	2524	2539	+
H. grandinella	ies.28576.1.Para	Cluster_215209	E. vannus|H. grandinella|S. cf. sulcatum	Contig6425	112	1207	-
S. cf. sulcatum	ies.28576.1.Para	Cluster_215209	E. vannus|H. grandinella|S. cf. sulcatum	NODE_5279_length_2734_cov_9.793752	934	950	-
S. cf. sulcatum	ies.28866.4.Para	Cluster_215209	E. vannus|H. grandinella|S. cf. sulcatum	NODE_1653_length_4596_cov_173.980748	1672	1688	-
S. cf. sulcatum	ies.30504.1.Homo	Cluster_215209	E. vannus|H. grandinella|S. cf. sulcatum	NODE_6414_length_2170_cov_4.914955	1973	1989	-
S. cf. sulcatum	ies.32055.1.Para	Cluster_215209	E. vannus|H. grandinella|S. cf. sulcatum	Contig1431	512	527	-
E. vannus	ies.3353.1.Homo	Cluster_215209	E. vannus|H. grandinella|S. cf. sulcatum	NODE_3353_length_5150_cov_6.735462	877	888	+
S. cf. sulcatum	ies.3353.1.Homo	Cluster_215209	E. vannus|H. grandinella|S. cf. sulcatum	Contig1257	3157	3173	+
S. cf. sulcatum	ies.33804.1.Homo	Cluster_215209	E. vannus|H. grandinella|S. cf. sulcatum	Contig13185	727	742	-
S. cf. sulcatum	ies.34565.1.Homo	Cluster_215209	E. vannus|H. grandinella|S. cf. sulcatum	Contig4228	1120	1135	+
S. cf. sulcatum	ies.34807.1.Para	Cluster_215209	E. vannus|H. grandinella|S. cf. sulcatum	Contig10231	1954	1970	+
S. cf. sulcatum	ies.35856.1.Homo	Cluster_215209	E. vannus|H. grandinella|S. cf. sulcatum	NODE_5829_length_2527_cov_4.787755	516	531	+
S. cf. sulcatum	ies.37675.1.Homo	Cluster_215209	E. vannus|H. grandinella|S. cf. sulcatum	Contig4542	2613	2628	-
S. cf. sulcatum	ies.41451.1.Homo	Cluster_215209	E. vannus|H. grandinella|S. cf. sulcatum	Contig337	126	141	+
S. cf. sulcatum	ies.42938.1.Homo	Cluster_215209	E. vannus|H. grandinella|S. cf. sulcatum	NODE_8322_length_1884_cov_4.910143	1406	1422	+
S. cf. sulcatum	ies.8378.1.Homo	Cluster_215209	E. vannus|H. grandinella|S. cf. sulcatum	Contig6559	2756	2772	+
S. cf. sulcatum	ies.8502.1.Para	Cluster_215209	E. vannus|H. grandinella|S. cf. sulcatum	Contig7465	1922	1938	+
S. cf. sulcatum	ies.9013.1.Homo	Cluster_215209	E. vannus|H. grandinella|S. cf. sulcatum	NODE_24359_length_699_cov_35.118971	411	426	+
S. cf. sulcatum	ies.9864.1.Para	Cluster_215209	E. vannus|H. grandinella|S. cf. sulcatum	Contig257	580	595	-
E. vannus	ies.13003.2.Homo	Cluster_211953	E. vannus|H. grandinella|O. trifallax|S. cf. sulcatum	NODE_13003_length_2019_cov_1.794542	1071	1090	+
E. vannus	ies.15101.1.Homo	Cluster_211953	E. vannus|H. grandinella|O. trifallax|S. cf. sulcatum	NODE_15101_length_1785_cov_2.290398	1078	1095	+
E. vannus	ies.25518.1.Para	Cluster_211953	E. vannus|H. grandinella|O. trifallax|S. cf. sulcatum	NODE_25518_length_1123_cov_66.996176	926	945	+
O. trifallax	ies.25518.1.Para	Cluster_211953	E. vannus|H. grandinella|O. trifallax|S. cf. sulcatum	ctg7180000067843	4742	5441	-
E. vannus	ies.27592.1.Para	Cluster_211953	E. vannus|H. grandinella|O. trifallax|S. cf. sulcatum	NODE_27592_length_1045_cov_5.190083	462	481	-
E. vannus	ies.3215.1.Para	Cluster_211953	E. vannus|H. grandinella|O. trifallax|S. cf. sulcatum	NODE_3215_length_5264_cov_25.504916	3027	3046	+
E. vannus	ies.36148.1.Para	Cluster_211953	E. vannus|H. grandinella|O. trifallax|S. cf. sulcatum	NODE_36148_length_819_cov_9.002695	745	764	+
E. vannus	ies.5005.9.Para	Cluster_211953	E. vannus|H. grandinella|O. trifallax|S. cf. sulcatum	NODE_5005_length_4097_cov_2.484826	3826	3843	+
E. vannus	ies.54558.1.Para	Cluster_211953	E. vannus|H. grandinella|O. trifallax|S. cf. sulcatum	NODE_54558_length_548_cov_7.656051	404	421	-
E. vannus	ies.67848.2.Para	Cluster_211953	E. vannus|H. grandinella|O. trifallax|S. cf. sulcatum	NODE_67848_length_446_cov_6.967480	69	88	-
E. vannus	ies.95305.1.Para	Cluster_211953	E. vannus|H. grandinella|O. trifallax|S. cf. sulcatum	NODE_95305_length_334_cov_4.622568	201	220	-
H. grandinella	ies.100873.1.Para	Cluster_211953	E. vannus|H. grandinella|O. trifallax|S. cf. sulcatum	NODE_22533_length_1021_cov_23.580508	120	137	+
H. grandinella	ies.107848.1.Para	Cluster_211953	E. vannus|H. grandinella|O. trifallax|S. cf. sulcatum	NODE_3643_length_3000_cov_14.991105	2927	2945	-
H. grandinella	ies.112571.1.Para	Cluster_211953	E. vannus|H. grandinella|O. trifallax|S. cf. sulcatum	NODE_14866_length_3268_cov_8.337719	280	298	+
H. grandinella	ies.114742.1.Para	Cluster_211953	E. vannus|H. grandinella|O. trifallax|S. cf. sulcatum	NODE_480_length_6202_cov_4.943020	2971	2988	+
H. grandinella	ies.12107.1.Homo	Cluster_211953	E. vannus|H. grandinella|O. trifallax|S. cf. sulcatum	NODE_5015_length_2624_cov_21.118571	1581	1598	-
O. trifallax	ies.12107.1.Homo	Cluster_211953	E. vannus|H. grandinella|O. trifallax|S. cf. sulcatum	ctg7180000074779	5019	5270	+
H. grandinella	ies.24935.1.Para	Cluster_211953	E. vannus|H. grandinella|O. trifallax|S. cf. sulcatum	NODE_19098_length_1166_cov_10.431589	851	869	+
H. grandinella	ies.38890.1.Para	Cluster_211953	E. vannus|H. grandinella|O. trifallax|S. cf. sulcatum	NODE_6807_length_2243_cov_111.424089	737	754	+
H. grandinella	ies.42854.1.Para	Cluster_211953	E. vannus|H. grandinella|O. trifallax|S. cf. sulcatum	NODE_18332_length_597_cov_12.171154	192	211	-
S. cf. sulcatum	ies.42854.1.Para	Cluster_211953	E. vannus|H. grandinella|O. trifallax|S. cf. sulcatum	NODE_2271_length_4324_cov_4.653873	1687	2122	+
H. grandinella	ies.48199.1.Para	Cluster_211953	E. vannus|H. grandinella|O. trifallax|S. cf. sulcatum	NODE_11289_length_1673_cov_27.276942	145	162	-
H. grandinella	ies.51444.1.Homo	Cluster_211953	E. vannus|H. grandinella|O. trifallax|S. cf. sulcatum	NODE_3853_length_2932_cov_5.285814	1059	1077	+
H. grandinella	ies.73752.2.Para	Cluster_211953	E. vannus|H. grandinella|O. trifallax|S. cf. sulcatum	NODE_5568_length_1751_cov_301.716249	715	732	+
H. grandinella	ies.81142.1.Para	Cluster_211953	E. vannus|H. grandinella|O. trifallax|S. cf. sulcatum	NODE_6300_length_2333_cov_10.707890	239	258	-
H. grandinella	ies.94435.1.Para	Cluster_211953	E. vannus|H. grandinella|O. trifallax|S. cf. sulcatum	Contig2394	1140	1158	+
O. trifallax	ies.8819.2.Para	Cluster_211953	E. vannus|H. grandinella|O. trifallax|S. cf. sulcatum	deg7180000054303	879	897	+
S. cf. sulcatum	ies.1689.1.Homo	Cluster_211953	E. vannus|H. grandinella|O. trifallax|S. cf. sulcatum	Contig4531	3656	3673	-
S. cf. sulcatum	ies.17015.2.Homo	Cluster_211953	E. vannus|H. grandinella|O. trifallax|S. cf. sulcatum	NODE_5132_length_2787_cov_7.175277	2244	2261	-
O. trifallax	ies.2073.1.Homo	Cluster_211953	E. vannus|H. grandinella|O. trifallax|S. cf. sulcatum	ctg7180000068327	5586	5649	-
S. cf. sulcatum	ies.2073.1.Homo	Cluster_211953	E. vannus|H. grandinella|O. trifallax|S. cf. sulcatum	Contig2750	2140	2158	-
O. trifallax	ies.24049.1.Homo	Cluster_211953	E. vannus|H. grandinella|O. trifallax|S. cf. sulcatum	ctg7180000086603	3549	3612	+
S. cf. sulcatum	ies.24049.1.Homo	Cluster_211953	E. vannus|H. grandinella|O. trifallax|S. cf. sulcatum	Contig8509	2630	2647	-
S. cf. sulcatum	ies.26823.1.Para	Cluster_211953	E. vannus|H. grandinella|O. trifallax|S. cf. sulcatum	NODE_6698_length_2101_cov_2.777174	520	537	+
S. cf. sulcatum	ies.27105.1.Para	Cluster_211953	E. vannus|H. grandinella|O. trifallax|S. cf. sulcatum	NODE_3836_length_3393_cov_48.982509	1121	1138	+
S. cf. sulcatum	ies.27228.1.Homo	Cluster_211953	E. vannus|H. grandinella|O. trifallax|S. cf. sulcatum	NODE_3752_length_3435_cov_40.654854	1730	1749	+
S. cf. sulcatum	ies.27466.1.Homo	Cluster_211953	E. vannus|H. grandinella|O. trifallax|S. cf. sulcatum	Contig13203	312	329	-
S. cf. sulcatum	ies.27477.1.Homo	Cluster_211953	E. vannus|H. grandinella|O. trifallax|S. cf. sulcatum	NODE_10399_length_1552_cov_5.616271	862	881	+
S. cf. sulcatum	ies.29678.4.Para	Cluster_211953	E. vannus|H. grandinella|O. trifallax|S. cf. sulcatum	NODE_372_length_8743_cov_2233.306894	5378	5397	+
S. cf. sulcatum	ies.30693.1.Para	Cluster_211953	E. vannus|H. grandinella|O. trifallax|S. cf. sulcatum	NODE_4696_length_2978_cov_11.503275	1588	1607	-
S. cf. sulcatum	ies.30962.1.Homo	Cluster_211953	E. vannus|H. grandinella|O. trifallax|S. cf. sulcatum	NODE_9832_length_1623_cov_8.827943	1429	1446	-
S. cf. sulcatum	ies.31945.2.Para	Cluster_211953	E. vannus|H. grandinella|O. trifallax|S. cf. sulcatum	NODE_2096_length_4891_cov_19.282414	1646	1664	-
S. cf. sulcatum	ies.34177.1.Para	Cluster_211953	E. vannus|H. grandinella|O. trifallax|S. cf. sulcatum	Contig4988	1085	1102	-
S. cf. sulcatum	ies.34317.2.Para	Cluster_211953	E. vannus|H. grandinella|O. trifallax|S. cf. sulcatum	Contig9308	4863	4880	-
S. cf. sulcatum	ies.35538.1.Homo	Cluster_211953	E. vannus|H. grandinella|O. trifallax|S. cf. sulcatum	Contig14505	1547	1566	-
S. cf. sulcatum	ies.36349.1.Para	Cluster_211953	E. vannus|H. grandinella|O. trifallax|S. cf. sulcatum	NODE_26104_length_637_cov_4.774510	160	177	-
S. cf. sulcatum	ies.36937.1.Homo	Cluster_211953	E. vannus|H. grandinella|O. trifallax|S. cf. sulcatum	Contig7988	1284	1302	-
S. cf. sulcatum	ies.37206.1.Homo	Cluster_211953	E. vannus|H. grandinella|O. trifallax|S. cf. sulcatum	NODE_5514_length_2398_cov_4.234382	788	805	+
S. cf. sulcatum	ies.44710.1.Homo	Cluster_211953	E. vannus|H. grandinella|O. trifallax|S. cf. sulcatum	NODE_7749_length_1853_cov_275.151934	886	903	-
E. vannus	ies.5939.2.Para	Cluster_211953	E. vannus|H. grandinella|O. trifallax|S. cf. sulcatum	NODE_5939_length_3646_cov_3.017092	3089	3291	+
S. cf. sulcatum	ies.5939.2.Para	Cluster_211953	E. vannus|H. grandinella|O. trifallax|S. cf. sulcatum	Contig3372	2224	2243	+
S. cf. sulcatum	ies.6413.1.Para	Cluster_211953	E. vannus|H. grandinella|O. trifallax|S. cf. sulcatum	Contig14590	1477	1494	+
S. cf. sulcatum	ies.7026.1.Para	Cluster_211953	E. vannus|H. grandinella|O. trifallax|S. cf. sulcatum	Contig6070	3217	3235	+
